# Supplementary material for: HK3 overexpression associated with epithelial-mesenchymal transition in colorectal cancer
Source: BMC Genomics. 2018 Feb 9;19(Suppl 3):113. doi: 10.1186/s12864-018-4477-4 (PMC5836836; doi:10.1186/s12864-018-4477-4)
Supplement: Supplementary file 1 — (XLS 393 kb) [file 12864_2018_4477_MOESM1_ESM.xls]

## Sheet: Table S1
Table S1. Results of the coexpression analysis of genes involved in glycolysis and EMT process in paired CRC samples. Spearman's rank correlation coefficients between the expression level changes of genes involved in glycolysis and EMT process across 26 paired CRC samples presented. Cell color reflects these values (red: positive, blue: negative). Significant correlation coefficients between the …
	HEY1	HEY2	VASN	GREM1	TGFB3	TGFB1	HK3	LOXL3	EPHA3	HGF	DACT3	SNAI2	FAM101B	TGFB1I1	SFRP2	FLNA	WWTR1	IGF1	SFRP1	GLIPR2	NFATC1	NOTCH1	CUL7	POFUT2	PFKFB4	ALDOA	ADAM15	PPP2CA	SDHAF2	PGAM4	PFKP	PGAM1	HNRNPAB	PDHA1	ADPGK	DDIT4	MAD2L2	STRAP	EZH2	TRIM28	MLXIPL	ECD	SOX9	MSX1	MSX2	PKM2	TPI1	GAPDH	GPI
HEY1	1	0.515394	0.380142	0.410346	0.419898	0.462884	0.329228	0.36801	0.45487	0.343452	0.579404	0.546037	0.518782	0.514365	0.546969	0.469037	0.493584	0.53947	0.485393	0.500453	0.429478	-0.0383336	-0.051484	-0.153537	-0.129704	-0.0713691	-0.213002	-0.120991	-0.100932	-0.0188584	-0.165341	-0.0369159	-0.31854	-0.23119	-0.123946	-0.0540053	-0.180798	-0.214763	-0.405789	-0.336632	-0.40331	-0.240359	-0.319285	-0.261477	-0.102714	-0.0919886	-0.206215	-0.261755	-0.405079
HEY2	0.515394	1	0.578626	0.4986	0.575128	0.467704	0.365264	0.444415	0.630776	0.508127	0.614234	0.5376	0.540744	0.532719	0.548547	0.548501	0.558548	0.472546	0.414659	0.388023	0.363203	0.230646	0.0830949	-0.00658199	-0.252936	-0.234593	-0.259479	-0.250127	-0.211324	-0.131451	-0.203033	-0.178081	-0.432684	-0.225137	-0.125107	-0.0710011	-0.111885	-0.120154	-0.292096	-0.243847	-0.137963	-0.154235	-0.195427	-0.0856971	-0.0946959	-0.0994038	-0.340884	-0.326443	-0.348345
VASN	0.380142	0.578626	1	0.738094	0.641213	0.66004	0.559915	0.61677	0.538239	0.613239	0.603636	0.682326	0.679171	0.653531	0.576057	0.588444	0.562383	0.426963	0.406318	0.358848	0.463115	0.212125	0.179292	0.191269	0.0236339	-0.177637	-0.148229	-0.360749	-0.337402	-0.0669074	-0.100981	-0.0932085	-0.402201	-0.366363	-0.11745	0.11856	0.0184068	-0.14871	-0.233909	-0.104616	-0.123773	-0.17235	-0.0402911	-0.136365	-0.0811028	0.0401302	-0.245995	-0.181784	-0.247361
GREM1	0.410346	0.4986	0.738094	1	0.751923	0.662247	0.614206	0.671064	0.577673	0.611207	0.690097	0.676685	0.664629	0.677409	0.712243	0.693544	0.703252	0.537848	0.523213	0.456619	0.547544	0.0105563	-0.014578	0.0419356	0.0187948	-0.306138	-0.226668	-0.302248	-0.334133	-0.0022356	-0.127022	-0.0624393	-0.48285	-0.442349	-0.0433918	0.00232333	0.00497585	-0.110917	-0.265347	-0.195217	-0.182622	-0.195197	-0.143302	-0.144661	-0.0475491	0.0679888	-0.26839	-0.262066	-0.332959
TGFB3	0.419898	0.575128	0.641213	0.751923	1	0.632858	0.626293	0.678501	0.548694	0.500811	0.655977	0.673317	0.646046	0.651694	0.802057	0.666265	0.686328	0.512836	0.520279	0.521091	0.578844	0.0248527	0.0451792	0.042779	0.041584	-0.231371	-0.168826	-0.291894	-0.220775	0.0276097	-0.087089	0.0219407	-0.439045	-0.428391	-0.00364959	0.0415867	0.0345712	-0.129886	-0.300898	-0.180704	-0.250735	-0.200376	-0.234761	-0.169841	-0.12388	0.100252	-0.248476	-0.201539	-0.280003
TGFB1	0.462884	0.467704	0.66004	0.662247	0.632858	1	0.710923	0.63367	0.445469	0.500641	0.588989	0.664181	0.660353	0.690484	0.655612	0.619369	0.608516	0.511723	0.514137	0.552964	0.762095	-0.0111715	0.0274094	0.0319475	0.133686	-0.0672056	-0.119243	-0.234647	-0.245723	0.127881	0.113575	0.0911048	-0.464439	-0.554445	-0.000581174	0.0480327	0.0151721	-0.271695	-0.29699	-0.194111	-0.316583	-0.323682	-0.220591	-0.156673	-0.150237	0.135843	-0.169084	-0.175829	-0.284299
HK3	0.329228	0.365264	0.559915	0.614206	0.626293	0.710923	1	0.687012	0.353562	0.529374	0.443511	0.65951	0.615578	0.477521	0.6258	0.532042	0.546323	0.468293	0.504657	0.547992	0.626073	-0.0062545	0.0294181	0.0115466	0.169128	-0.0992637	-0.0274944	-0.296524	-0.299716	0.1873	0.0873797	0.17445	-0.405994	-0.413552	0.112113	0.0438417	0.0595371	-0.168248	-0.158066	-0.163313	-0.242869	-0.234685	-0.233031	-0.196666	-0.169061	0.166891	-0.0801166	-0.120683	-0.243623
LOXL3	0.36801	0.444415	0.61677	0.671064	0.678501	0.63367	0.687012	1	0.471361	0.537306	0.531075	0.687977	0.596623	0.565457	0.637513	0.62429	0.596505	0.463723	0.503233	0.510379	0.531781	0.0704091	-0.0334901	0.0171802	0.0797575	-0.269353	-0.189631	-0.305773	-0.331251	0.126732	-0.0746143	0.0690345	-0.465697	-0.372568	0.066569	0.0451887	0.0340104	-0.0721896	-0.112986	-0.0597864	-0.177824	-0.157675	-0.242461	-0.195914	-0.150223	0.0850309	-0.162771	-0.197847	-0.249801
EPHA3	0.45487	0.630776	0.538239	0.577673	0.548694	0.445469	0.353562	0.471361	1	0.703123	0.72134	0.602982	0.619697	0.630418	0.541488	0.575311	0.648629	0.680592	0.625487	0.515461	0.412313	0.100378	-0.047174	-0.0688771	-0.243159	-0.360019	-0.415306	-0.323402	-0.314255	-0.137899	-0.384129	-0.280519	-0.500512	-0.299666	-0.329383	-0.243974	-0.312829	-0.286473	-0.448259	-0.489641	-0.301547	-0.237266	-0.377948	-0.309395	-0.289771	-0.366078	-0.473182	-0.572602	-0.535906
HGF	0.343452	0.508127	0.613239	0.611207	0.500811	0.500641	0.529374	0.537306	0.703123	1	0.562811	0.632623	0.662886	0.510473	0.449432	0.559759	0.618526	0.632449	0.585111	0.420871	0.409101	0.194272	0.0855861	-0.0181191	-0.051923	-0.375873	-0.305096	-0.40622	-0.461733	0.026919	-0.249589	-0.158878	-0.510492	-0.301476	-0.215949	-0.158391	-0.18215	-0.133844	-0.276362	-0.364674	-0.253823	-0.153162	-0.212873	-0.270059	-0.211639	-0.194404	-0.331036	-0.414631	-0.438497
DACT3	0.579404	0.614234	0.603636	0.690097	0.655977	0.588989	0.443511	0.531075	0.72134	0.562811	1	0.674826	0.7361	0.853861	0.769208	0.820926	0.741604	0.71957	0.755202	0.643162	0.567038	-0.0443232	-0.117952	-0.0806709	-0.175475	-0.176895	-0.335903	-0.273249	-0.216919	0.00555669	-0.221565	-0.118194	-0.44831	-0.333178	-0.32741	-0.216979	-0.288933	-0.353132	-0.580015	-0.45392	-0.355496	-0.378235	-0.401102	-0.393243	-0.316945	-0.24375	-0.34455	-0.454301	-0.52599
SNAI2	0.546037	0.5376	0.682326	0.676685	0.673317	0.664181	0.65951	0.687977	0.602982	0.632623	0.674826	1	0.788644	0.649528	0.691734	0.600975	0.658071	0.588854	0.630653	0.578036	0.570029	-0.0228423	-0.102074	-0.079632	-0.00901244	-0.162858	-0.316267	-0.24643	-0.238812	0.116382	-0.122985	0.0500268	-0.451337	-0.366324	-0.0658736	-0.0155761	-0.162109	-0.166085	-0.354538	-0.367387	-0.383306	-0.202632	-0.30601	-0.322436	-0.230549	-0.0175263	-0.180765	-0.271457	-0.428238
FAM101B	0.518782	0.540744	0.679171	0.664629	0.646046	0.660353	0.615578	0.596623	0.619697	0.662886	0.7361	0.788644	1	0.704705	0.660905	0.648815	0.642922	0.628051	0.662335	0.626003	0.598133	0.00172652	-0.0337645	-0.0183908	-0.00985546	-0.183689	-0.263092	-0.31959	-0.272444	0.0720951	-0.145653	-0.0311987	-0.469616	-0.341929	-0.18568	-0.141166	-0.221406	-0.27272	-0.447494	-0.388082	-0.370571	-0.338246	-0.346892	-0.365434	-0.314777	-0.142971	-0.238849	-0.375547	-0.493366
TGFB1I1	0.514365	0.532719	0.653531	0.677409	0.651694	0.690484	0.477521	0.565457	0.630418	0.510473	0.853861	0.649528	0.704705	1	0.741651	0.785194	0.687486	0.59612	0.635284	0.609267	0.632021	-0.0333561	-0.0176413	0.0373692	-0.0265075	-0.154457	-0.232393	-0.302512	-0.256228	-0.0492307	-0.138881	-0.10618	-0.45592	-0.444161	-0.259409	-0.135673	-0.17338	-0.381361	-0.553618	-0.356389	-0.355193	-0.382102	-0.30361	-0.345555	-0.285211	-0.185553	-0.337622	-0.38368	-0.48768
SFRP2	0.546969	0.548547	0.576057	0.712243	0.802057	0.655612	0.6258	0.637513	0.541488	0.449432	0.769208	0.691734	0.660905	0.741651	1	0.724174	0.719293	0.649914	0.7038	0.635152	0.683441	-0.0452549	-0.0657408	-0.0576969	-0.0298012	-0.139791	-0.186501	-0.270569	-0.183832	0.0339582	-0.0664844	-0.00025556	-0.44706	-0.419993	-0.13602	-0.0977679	-0.118089	-0.30988	-0.470148	-0.356469	-0.334751	-0.374306	-0.353626	-0.31178	-0.233986	-0.0599872	-0.280348	-0.342744	-0.442349
FLNA	0.469037	0.548501	0.588444	0.693544	0.666265	0.619369	0.532042	0.62429	0.575311	0.559759	0.820926	0.600975	0.648815	0.785194	0.724174	1	0.746214	0.621368	0.675171	0.550242	0.599763	0.0870587	-0.0239046	-0.0508216	-0.0861946	-0.195549	-0.213457	-0.330477	-0.341321	0.0609708	-0.0416384	-0.0607423	-0.446725	-0.342977	-0.27387	-0.145506	-0.167793	-0.297644	-0.426509	-0.269637	-0.290342	-0.312994	-0.304584	-0.333692	-0.233275	-0.0897456	-0.303209	-0.36215	-0.388182
WWTR1	0.493584	0.558548	0.562383	0.703252	0.686328	0.608516	0.546323	0.596505	0.648629	0.618526	0.741604	0.658071	0.642922	0.687486	0.719293	0.746214	1	0.639381	0.651482	0.507561	0.652196	-0.0115895	-0.0474029	-0.0795847	-0.102315	-0.217045	-0.232716	-0.31642	-0.320411	0.0889104	-0.0885519	-0.0114521	-0.578769	-0.436073	-0.175195	-0.101184	-0.170137	-0.290061	-0.459587	-0.425693	-0.360124	-0.258519	-0.334685	-0.277025	-0.228945	-0.0460681	-0.320422	-0.390849	-0.451233
IGF1	0.53947	0.472546	0.426963	0.537848	0.512836	0.511723	0.468293	0.463723	0.680592	0.632449	0.71957	0.588854	0.628051	0.59612	0.649914	0.621368	0.639381	1	0.812286	0.670188	0.600113	-0.0246079	-0.118863	-0.192533	-0.188789	-0.266617	-0.327957	-0.311773	-0.313062	-7.87254e-05	-0.210204	-0.153103	-0.471882	-0.317771	-0.314284	-0.331508	-0.349792	-0.388881	-0.53671	-0.479235	-0.449711	-0.416635	-0.44661	-0.401582	-0.36274	-0.343853	-0.37813	-0.513651	-0.559406
SFRP1	0.485393	0.414659	0.406318	0.523213	0.520279	0.514137	0.504657	0.503233	0.625487	0.585111	0.71957	0.630653	0.662335	0.635284	0.7038	0.675171	0.651482	0.812286	1	0.683118	0.611637	-0.0581632	-0.22272	-0.208181	-0.143974	-0.184397	-0.257203	-0.293333	-0.227789	0.0726154	-0.161977	-0.0788142	-0.451823	-0.293198	-0.322615	-0.355152	-0.349311	-0.388055	-0.540857	-0.510161	-0.408344	-0.449282	-0.482871	-0.465916	-0.430797	-0.313598	-0.305557	-0.507397	-0.553109
GLIPR2	0.500453	0.388023	0.358848	0.456619	0.521091	0.552964	0.547992	0.510379	0.515461	0.420871	0.643162	0.578036	0.626003	0.609267	0.635152	0.550242	0.507561	0.670188	0.683118	1	0.625127	-0.147268	-0.243511	-0.18797	0.0247868	-0.0975481	-0.195641	-0.160763	-0.0508981	0.127519	-0.0443498	0.0703298	-0.316226	-0.276902	-0.165446	-0.260966	-0.180957	-0.35211	-0.456805	-0.421619	-0.503739	-0.461064	-0.489985	-0.430996	-0.495339	-0.229567	-0.120313	-0.301395	-0.429114
NFATC1	0.429478	0.363203	0.463115	0.547544	0.578844	0.762095	0.626073	0.531781	0.412313	0.409101	0.567038	0.570029	0.598133	0.632021	0.683441	0.599763	0.652196	0.600113	0.611637	0.625127	1	-0.21506	-0.0803448	-0.0104417	0.0226797	-0.0864949	-0.0347548	-0.174735	-0.205207	0.124157	0.205877	0.0974783	-0.44442	-0.577978	-0.0900652	-0.0866843	-0.0699296	-0.451231	-0.397388	-0.34054	-0.44219	-0.439363	-0.377247	-0.300134	-0.302602	0.00209243	-0.18564	-0.258237	-0.397613
NOTCH1	-0.0383336	0.230646	0.212125	0.0105563	0.0248527	-0.0111715	-0.0062545	0.0704091	0.100378	0.194272	-0.0443232	-0.0228423	0.00172652	-0.0333561	-0.0452549	0.0870587	-0.0115895	-0.0246079	-0.0581632	-0.147268	-0.21506	1	0.425298	0.0663575	-0.149776	-0.24472	-0.129225	-0.401246	-0.379629	-0.289592	-0.225744	-0.373931	-0.100053	0.106633	-0.143509	-0.0585268	-0.0315473	-0.00238523	0.0916095	0.202234	0.223614	0.057845	0.27321	0.0524372	0.101901	-0.140297	-0.340024	-0.179235	-0.0185788
CUL7	-0.051484	0.0830949	0.179292	-0.014578	0.0451792	0.0274094	0.0294181	-0.0334901	-0.047174	0.0855861	-0.117952	-0.102074	-0.0337645	-0.0176413	-0.0657408	-0.0239046	-0.0474029	-0.118863	-0.22272	-0.243511	-0.0803448	0.425298	1	0.394042	0.0744919	-0.197416	0.0162497	-0.327119	-0.266509	-0.35194	-0.151032	-0.348721	-0.178238	-0.148155	-0.070474	0.00692545	0.121478	-0.0338774	0.0800962	0.278088	0.213906	0.0652812	0.332403	0.136007	0.152528	0.00755151	-0.283363	-0.0495286	-0.0101415
POFUT2	-0.153537	-0.00658199	0.191269	0.0419356	0.042779	0.0319475	0.0115466	0.0171802	-0.0688771	-0.0181191	-0.0806709	-0.079632	-0.0183908	0.0373692	-0.0576969	-0.0508216	-0.0795847	-0.192533	-0.208181	-0.18797	-0.0104417	0.0663575	0.394042	1	0.148999	-0.0651084	0.177827	-0.277794	-0.114711	-0.274878	-0.0273961	-0.156966	-0.0872542	-0.120956	0.0162807	0.151197	0.149004	-0.080846	0.0525596	0.147918	0.210507	-0.00154152	0.102843	0.0996429	0.0970709	0.0190954	-0.146449	-0.0113208	0.0413524
PFKFB4	-0.129704	-0.252936	0.0236339	0.0187948	0.041584	0.133686	0.169128	0.0797575	-0.243159	-0.051923	-0.175475	-0.00901244	-0.00985546	-0.0265075	-0.0298012	-0.0861946	-0.102315	-0.188789	-0.143974	0.0247868	0.0226797	-0.149776	0.0744919	0.148999	1	0.318292	0.278761	0.0857437	0.0432918	0.300611	0.312789	0.393327	0.0620927	-0.204116	0.200905	0.274996	0.21053	0.0305454	0.1983	0.138797	0.0109505	-0.0629806	0.192859	0.00473168	0.0279127	0.35063	0.342147	0.349617	0.214325
ALDOA	-0.0713691	-0.234593	-0.177637	-0.306138	-0.231371	-0.0672056	-0.0992637	-0.269353	-0.360019	-0.375873	-0.176895	-0.162858	-0.183689	-0.154457	-0.139791	-0.195549	-0.217045	-0.266617	-0.184397	-0.0975481	-0.0864949	-0.24472	-0.197416	-0.0651084	0.318292	1	0.391422	0.358274	0.316454	0.401669	0.497592	0.573459	0.417108	0.110324	0.0649503	0.295047	0.0393069	0.0359481	0.0636308	0.104989	-0.0836662	0.0450323	0.06517	-0.0217146	0.0455056	0.416152	0.583927	0.510641	0.444433
ADAM15	-0.213002	-0.259479	-0.148229	-0.226668	-0.168826	-0.119243	-0.0274944	-0.189631	-0.415306	-0.305096	-0.335903	-0.316267	-0.263092	-0.232393	-0.186501	-0.213457	-0.232716	-0.327957	-0.257203	-0.195641	-0.0347548	-0.129225	0.0162497	0.177827	0.278761	0.391422	1	0.127393	0.0904964	0.209479	0.458363	0.365018	0.249821	0.011903	0.146489	0.174457	0.313554	-0.0786506	0.202185	0.189385	0.102499	-0.0779371	0.0851795	0.191071	0.181238	0.370292	0.350451	0.437012	0.392142
PPP2CA	-0.120991	-0.250127	-0.360749	-0.302248	-0.291894	-0.234647	-0.296524	-0.305773	-0.323402	-0.40622	-0.273249	-0.24643	-0.31959	-0.302512	-0.270569	-0.330477	-0.31642	-0.311773	-0.293333	-0.160763	-0.174735	-0.401246	-0.327119	-0.277794	0.0857437	0.358274	0.127393	1	0.468736	0.290943	0.299236	0.39788	0.492698	0.1282	0.248913	0.184812	0.15619	0.31235	0.248119	0.104848	-0.0858756	0.266919	0.0760042	0.191263	0.227046	0.290736	0.514762	0.456769	0.271573
SDHAF2	-0.100932	-0.211324	-0.337402	-0.334133	-0.220775	-0.245723	-0.299716	-0.331251	-0.314255	-0.461733	-0.216919	-0.238812	-0.272444	-0.256228	-0.183832	-0.341321	-0.320411	-0.313062	-0.227789	-0.0508981	-0.205207	-0.379629	-0.266509	-0.114711	0.0432918	0.316454	0.0904964	0.468736	1	0.136067	0.0700618	0.269038	0.30809	0.258972	0.13256	0.102575	0.153947	0.185796	0.0426311	0.047592	-0.0273339	0.155933	-0.0661195	0.0890597	0.0158882	0.0938189	0.40103	0.272327	0.166192
PGAM4	-0.0188584	-0.131451	-0.0669074	-0.0022356	0.0276097	0.127881	0.1873	0.126732	-0.137899	0.026919	0.00555669	0.116382	0.0720951	-0.0492307	0.0339582	0.0609708	0.0889104	-7.87254e-05	0.0726154	0.127519	0.124157	-0.289592	-0.35194	-0.274878	0.300611	0.401669	0.209479	0.290943	0.136067	1	0.455744	0.78857	0.137375	-0.037863	0.215062	0.248907	0.0185047	0.122169	0.119506	-0.0188176	-0.267619	0.102648	-0.122925	-0.0630694	-0.0404778	0.392689	0.533125	0.37224	0.232327
PFKP	-0.165341	-0.203033	-0.100981	-0.127022	-0.087089	0.113575	0.0873797	-0.0746143	-0.384129	-0.249589	-0.221565	-0.122985	-0.145653	-0.138881	-0.0664844	-0.0416384	-0.0885519	-0.210204	-0.161977	-0.0443498	0.205877	-0.225744	-0.151032	-0.0273961	0.312789	0.497592	0.458363	0.299236	0.0700618	0.455744	1	0.5528	0.259768	-0.172232	0.20396	0.337558	0.17598	-0.0390376	0.191903	0.170739	-0.0684309	-0.0216401	0.0335673	0.0534319	0.0923753	0.507369	0.496847	0.478865	0.372757
PGAM1	-0.0369159	-0.178081	-0.0932085	-0.0624393	0.0219407	0.0911048	0.17445	0.0690345	-0.280519	-0.158878	-0.118194	0.0500268	-0.0311987	-0.10618	-0.00025556	-0.0607423	-0.0114521	-0.153103	-0.0788142	0.0703298	0.0974783	-0.373931	-0.348721	-0.156966	0.393327	0.573459	0.365018	0.39788	0.269038	0.78857	0.5528	1	0.236031	-0.0481112	0.353064	0.402513	0.175701	0.156096	0.17742	0.113069	-0.177505	0.169166	-0.0619768	0.0670465	0.0864337	0.58771	0.657134	0.566693	0.350127
HNRNPAB	-0.31854	-0.432684	-0.402201	-0.48285	-0.439045	-0.464439	-0.405994	-0.465697	-0.500512	-0.510492	-0.44831	-0.451337	-0.469616	-0.45592	-0.44706	-0.446725	-0.578769	-0.471882	-0.451823	-0.316226	-0.44442	-0.100053	-0.178238	-0.0872542	0.0620927	0.417108	0.249821	0.492698	0.30809	0.137375	0.259768	0.236031	1	0.456939	0.0616007	0.0984326	0.0707063	0.246741	0.355895	0.32688	0.0992365	0.304777	0.174052	0.11663	0.0828086	0.0837488	0.448034	0.451993	0.479292
PDHA1	-0.23119	-0.225137	-0.366363	-0.442349	-0.428391	-0.554445	-0.413552	-0.372568	-0.299666	-0.301476	-0.333178	-0.366324	-0.341929	-0.444161	-0.419993	-0.342977	-0.436073	-0.317771	-0.293198	-0.276902	-0.577978	0.106633	-0.148155	-0.120956	-0.204116	0.110324	0.011903	0.1282	0.258972	-0.037863	-0.172232	-0.0481112	0.456939	1	-0.0739563	-0.0831612	-0.0992749	0.294592	0.126533	0.164544	0.222666	0.237073	0.0507229	0.143703	0.0274026	-0.177004	0.163763	0.0998816	0.300971
ADPGK	-0.123946	-0.125107	-0.11745	-0.0433918	-0.00364959	-0.000581174	0.112113	0.066569	-0.329383	-0.215949	-0.32741	-0.0658736	-0.18568	-0.259409	-0.13602	-0.27387	-0.175195	-0.314284	-0.322615	-0.165446	-0.0900652	-0.143509	-0.070474	0.0162807	0.200905	0.0649503	0.146489	0.248913	0.13256	0.215062	0.20396	0.353064	0.0616007	-0.0739563	1	0.333908	0.274495	0.373173	0.437082	0.318835	0.0849272	0.27339	0.129585	0.299247	0.233268	0.597347	0.334541	0.399471	0.298835
DDIT4	-0.0540053	-0.0710011	0.11856	0.00232333	0.0415867	0.0480327	0.0438417	0.0451887	-0.243974	-0.158391	-0.216979	-0.0155761	-0.141166	-0.135673	-0.0977679	-0.145506	-0.101184	-0.331508	-0.355152	-0.260966	-0.0866843	-0.0585268	0.00692545	0.151197	0.274996	0.295047	0.174457	0.184812	0.102575	0.248907	0.337558	0.402513	0.0984326	-0.0831612	0.333908	1	0.304478	0.267462	0.308929	0.313577	0.163322	0.284928	0.311284	0.328845	0.360482	0.54309	0.349198	0.493709	0.413712
MAD2L2	-0.180798	-0.111885	0.0184068	0.00497585	0.0345712	0.0151721	0.0595371	0.0340104	-0.312829	-0.18215	-0.288933	-0.162109	-0.221406	-0.17338	-0.118089	-0.167793	-0.170137	-0.349792	-0.349311	-0.180957	-0.0699296	-0.0315473	0.121478	0.149004	0.21053	0.0393069	0.313554	0.15619	0.153947	0.0185047	0.17598	0.175701	0.0707063	-0.0992749	0.274495	0.304478	1	0.338954	0.37005	0.471401	0.24683	0.165021	0.239	0.445231	0.365591	0.393172	0.314933	0.488889	0.382719
STRAP	-0.214763	-0.120154	-0.14871	-0.110917	-0.129886	-0.271695	-0.168248	-0.0721896	-0.286473	-0.133844	-0.353132	-0.166085	-0.27272	-0.381361	-0.30988	-0.297644	-0.290061	-0.388881	-0.388055	-0.35211	-0.451231	-0.00238523	-0.0338774	-0.080846	0.0305454	0.0359481	-0.0786506	0.31235	0.185796	0.122169	-0.0390376	0.156096	0.246741	0.294592	0.373173	0.267462	0.338954	1	0.452443	0.465448	0.241337	0.499538	0.312633	0.356947	0.321098	0.364956	0.442943	0.489619	0.4214
EZH2	-0.405789	-0.292096	-0.233909	-0.265347	-0.300898	-0.29699	-0.158066	-0.112986	-0.448259	-0.276362	-0.580015	-0.354538	-0.447494	-0.553618	-0.470148	-0.426509	-0.459587	-0.53671	-0.540857	-0.456805	-0.397388	0.0916095	0.0800962	0.0525596	0.1983	0.0636308	0.202185	0.248119	0.0426311	0.119506	0.191903	0.17742	0.355895	0.126533	0.437082	0.308929	0.37005	0.452443	1	0.5801	0.412438	0.392771	0.321388	0.363073	0.318474	0.365042	0.375503	0.471243	0.512286
TRIM28	-0.336632	-0.243847	-0.104616	-0.195217	-0.180704	-0.194111	-0.163313	-0.0597864	-0.489641	-0.364674	-0.45392	-0.367387	-0.388082	-0.356389	-0.356469	-0.269637	-0.425693	-0.479235	-0.510161	-0.421619	-0.34054	0.202234	0.278088	0.147918	0.138797	0.104989	0.189385	0.104848	0.047592	-0.0188176	0.170739	0.113069	0.32688	0.164544	0.318835	0.313577	0.471401	0.465448	0.5801	1	0.41366	0.328149	0.44804	0.415986	0.365036	0.400205	0.342872	0.540664	0.608726
MLXIPL	-0.40331	-0.137963	-0.123773	-0.182622	-0.250735	-0.316583	-0.242869	-0.177824	-0.301547	-0.253823	-0.355496	-0.383306	-0.370571	-0.355193	-0.334751	-0.290342	-0.360124	-0.449711	-0.408344	-0.503739	-0.44219	0.223614	0.213906	0.210507	0.0109505	-0.0836662	0.102499	-0.0858756	-0.0273339	-0.267619	-0.0684309	-0.177505	0.0992365	0.222666	0.0849272	0.163322	0.24683	0.241337	0.412438	0.41366	1	0.165668	0.41798	0.423314	0.369454	0.125312	0.0267704	0.184567	0.285328
ECD	-0.240359	-0.154235	-0.17235	-0.195197	-0.200376	-0.323682	-0.234685	-0.157675	-0.237266	-0.153162	-0.378235	-0.202632	-0.338246	-0.382102	-0.374306	-0.312994	-0.258519	-0.416635	-0.449282	-0.461064	-0.439363	0.057845	0.0652812	-0.00154152	-0.0629806	0.0450323	-0.0779371	0.266919	0.155933	0.102648	-0.0216401	0.169166	0.304777	0.237073	0.27339	0.284928	0.165021	0.499538	0.392771	0.328149	0.165668	1	0.368921	0.299129	0.349867	0.248253	0.198986	0.352791	0.331954
SOX9	-0.319285	-0.195427	-0.0402911	-0.143302	-0.234761	-0.220591	-0.233031	-0.242461	-0.377948	-0.212873	-0.401102	-0.30601	-0.346892	-0.30361	-0.353626	-0.304584	-0.334685	-0.44661	-0.482871	-0.489985	-0.377247	0.27321	0.332403	0.102843	0.192859	0.06517	0.0851795	0.0760042	-0.0661195	-0.122925	0.0335673	-0.0619768	0.174052	0.0507229	0.129585	0.311284	0.239	0.312633	0.321388	0.44804	0.41798	0.368921	1	0.278486	0.417499	0.253606	0.0630483	0.351262	0.332642
MSX1	-0.261477	-0.0856971	-0.136365	-0.144661	-0.169841	-0.156673	-0.196666	-0.195914	-0.309395	-0.270059	-0.393243	-0.322436	-0.365434	-0.345555	-0.31178	-0.333692	-0.277025	-0.401582	-0.465916	-0.430996	-0.300134	0.0524372	0.136007	0.0996429	0.00473168	-0.0217146	0.191071	0.191263	0.0890597	-0.0630694	0.0534319	0.0670465	0.11663	0.143703	0.299247	0.328845	0.445231	0.356947	0.363073	0.415986	0.423314	0.299129	0.278486	1	0.537641	0.353075	0.21783	0.381003	0.404983
MSX2	-0.102714	-0.0946959	-0.0811028	-0.0475491	-0.12388	-0.150237	-0.169061	-0.150223	-0.289771	-0.211639	-0.316945	-0.230549	-0.314777	-0.285211	-0.233986	-0.233275	-0.228945	-0.36274	-0.430797	-0.495339	-0.302602	0.101901	0.152528	0.0970709	0.0279127	0.0455056	0.181238	0.227046	0.0158882	-0.0404778	0.0923753	0.0864337	0.0828086	0.0274026	0.233268	0.360482	0.365591	0.321098	0.318474	0.365036	0.369454	0.349867	0.417499	0.537641	1	0.421228	0.102816	0.336612	0.29021
PKM2	-0.0919886	-0.0994038	0.0401302	0.0679888	0.100252	0.135843	0.166891	0.0850309	-0.366078	-0.194404	-0.24375	-0.0175263	-0.142971	-0.185553	-0.0599872	-0.0897456	-0.0460681	-0.343853	-0.313598	-0.229567	0.00209243	-0.140297	0.00755151	0.0190954	0.35063	0.416152	0.370292	0.290736	0.0938189	0.392689	0.507369	0.58771	0.0837488	-0.177004	0.597347	0.54309	0.393172	0.364956	0.365042	0.400205	0.125312	0.248253	0.253606	0.353075	0.421228	1	0.537015	0.658686	0.500066
TPI1	-0.206215	-0.340884	-0.245995	-0.26839	-0.248476	-0.169084	-0.0801166	-0.162771	-0.473182	-0.331036	-0.34455	-0.180765	-0.238849	-0.337622	-0.280348	-0.303209	-0.320422	-0.37813	-0.305557	-0.120313	-0.18564	-0.340024	-0.283363	-0.146449	0.342147	0.583927	0.350451	0.514762	0.40103	0.533125	0.496847	0.657134	0.448034	0.163763	0.334541	0.349198	0.314933	0.442943	0.375503	0.342872	0.0267704	0.198986	0.0630483	0.21783	0.102816	0.537015	1	0.792449	0.541191
GAPDH	-0.261755	-0.326443	-0.181784	-0.262066	-0.201539	-0.175829	-0.120683	-0.197847	-0.572602	-0.414631	-0.454301	-0.271457	-0.375547	-0.38368	-0.342744	-0.36215	-0.390849	-0.513651	-0.507397	-0.301395	-0.258237	-0.179235	-0.0495286	-0.0113208	0.349617	0.510641	0.437012	0.456769	0.272327	0.37224	0.478865	0.566693	0.451993	0.0998816	0.399471	0.493709	0.488889	0.489619	0.471243	0.540664	0.184567	0.352791	0.351262	0.381003	0.336612	0.658686	0.792449	1	0.675471
GPI	-0.405079	-0.348345	-0.247361	-0.332959	-0.280003	-0.284299	-0.243623	-0.249801	-0.535906	-0.438497	-0.52599	-0.428238	-0.493366	-0.48768	-0.442349	-0.388182	-0.451233	-0.559406	-0.553109	-0.429114	-0.397613	-0.0185788	-0.0101415	0.0413524	0.214325	0.444433	0.392142	0.271573	0.166192	0.232327	0.372757	0.350127	0.479292	0.300971	0.298835	0.413712	0.382719	0.4214	0.512286	0.608726	0.285328	0.331954	0.332642	0.404983	0.29021	0.500066	0.541191	0.675471	1
PGK1	-0.260511	-0.183709	-0.105272	-0.0859889	-0.135562	-0.19561	-0.0388999	-0.0484918	-0.294236	-0.150206	-0.315572	-0.0977684	-0.188395	-0.351936	-0.237959	-0.250191	-0.229416	-0.398674	-0.299565	-0.309639	-0.358488	-0.14734	-0.220234	-0.050775	0.281397	0.387656	0.175035	0.284705	0.19148	0.382723	0.22021	0.439786	0.205099	0.282317	0.397325	0.439132	0.198331	0.47432	0.429088	0.244343	0.213094	0.339133	0.174851	0.256873	0.279995	0.522	0.535445	0.44769	0.483531
ENO1	-0.295085	-0.247005	-0.116565	-0.130308	-0.0765007	-0.106269	0.023367	-0.0668785	-0.475892	-0.286181	-0.415653	-0.21355	-0.294991	-0.384866	-0.263098	-0.245772	-0.265787	-0.459323	-0.397679	-0.265379	-0.169162	-0.158818	-0.0808668	0.0330942	0.381862	0.417997	0.448757	0.320881	0.233702	0.375334	0.464499	0.534468	0.33371	0.1478	0.352104	0.427461	0.584269	0.40063	0.508456	0.496657	0.182565	0.198913	0.218259	0.323305	0.280373	0.638538	0.625414	0.659907	0.637226
LDHA	-0.215068	-0.243563	-0.123368	-0.169084	-0.130479	-0.148398	-0.0795528	-0.153718	-0.396931	-0.299326	-0.280556	-0.163186	-0.219141	-0.281006	-0.246259	-0.265882	-0.282217	-0.392327	-0.33513	-0.227391	-0.22634	-0.315449	-0.175486	0.00201455	0.475328	0.608898	0.228402	0.465929	0.359717	0.419948	0.333342	0.559381	0.387554	0.122511	0.294162	0.459829	0.225694	0.372508	0.360721	0.310483	0.143351	0.274106	0.216733	0.185537	0.160415	0.533457	0.612874	0.602324	0.516421
AXIN2	-0.216055	-0.0759535	-0.147208	-0.185333	-0.296073	-0.415447	-0.356973	-0.244047	-0.141016	-0.0968579	-0.337731	-0.314011	-0.350096	-0.387866	-0.396684	-0.302664	-0.371824	-0.281207	-0.385555	-0.514379	-0.621625	0.447083	0.209143	0.00349112	-0.0894552	-0.180445	-0.149979	-0.0379956	-0.0812643	-0.264375	-0.310633	-0.274822	0.0889325	0.336207	0.0314755	0.0949462	0.0057138	0.348867	0.276142	0.321101	0.45326	0.354488	0.426545	0.37863	0.520698	0.0075879	-0.114021	0.0662327	0.200702
OGT	-0.359157	-0.115619	-0.107584	-0.175465	-0.221579	-0.351423	-0.21195	-0.0935598	-0.176471	-0.141183	-0.350505	-0.294608	-0.311642	-0.361044	-0.32949	-0.282092	-0.343518	-0.31588	-0.342445	-0.496095	-0.469573	0.324289	0.218404	0.321802	-0.199903	-0.259017	-0.0264405	-0.207434	-0.178788	-0.413306	-0.252226	-0.416047	0.0497915	0.305451	0.103904	0.0112304	-0.049765	0.174649	0.322564	0.224707	0.540436	0.238614	0.252287	0.259726	0.232485	-0.124768	-0.260668	-0.0885016	0.137732
EFNA1	-0.102324	-0.243907	-0.153174	-0.238888	-0.262993	-0.251501	-0.266984	-0.300981	-0.203311	-0.24458	-0.156081	-0.207976	-0.181204	-0.119601	-0.222438	-0.268062	-0.247542	-0.305155	-0.21728	-0.318742	-0.299416	-0.0168217	0.105692	0.156022	0.0689284	0.209307	0.0991124	0.0259943	0.174182	-0.200762	-0.0866778	-0.167065	0.084026	0.149312	-0.0578997	0.0826538	0.00344521	-0.0307947	-0.033808	0.0171978	0.250285	0.0470927	0.178558	0.0241685	0.077074	-0.0840069	0.0494474	0.0652278	0.0756121
GSK3B	-0.129983	-0.0443511	-0.12832	-0.170889	-0.198588	-0.317247	-0.369909	-0.274074	-0.084648	-0.0556391	-0.227363	-0.270836	-0.250627	-0.286101	-0.298376	-0.177176	-0.147487	-0.255374	-0.293669	-0.46688	-0.347232	0.245136	0.292956	0.0388771	-0.0771063	-0.109683	-0.124199	0.0325376	-0.129972	-0.167841	-0.163623	-0.196955	0.137524	0.161517	-0.0691233	0.0566898	-0.0798068	0.233076	0.178449	0.187399	0.194742	0.306751	0.348054	0.158564	0.27245	-0.00699823	-0.118801	0.0174866	0.168348
BAMBI	0.125145	0.0593967	-0.01148	0.0240804	-0.0594011	-0.004714	-0.0883176	-0.0635237	-0.103999	-0.127476	-0.114173	-0.0655087	-0.1371	-0.131887	-0.0815013	-0.0610895	-0.0341382	-0.103001	-0.200072	-0.27112	-0.0986125	0.0425651	0.0476168	0.0172128	-0.0473944	-0.0148167	0.0779684	0.135607	0.0436485	-0.0527205	0.0966945	0.0126539	-0.111831	-0.148376	0.190152	0.274379	0.280092	0.162249	0.178644	0.212466	0.211873	0.142637	0.228739	0.399048	0.618839	0.336728	0.0834734	0.2143	0.0628766
BMP7	-0.145567	-0.0368612	-0.0023757	0.024764	-0.0216969	-0.158571	-0.129782	-0.0322859	-0.00172584	0.00429929	-0.092224	-0.113677	-0.153168	-0.213838	-0.188209	-0.121593	-0.0599687	-0.130271	-0.193568	-0.267846	-0.251931	0.0295946	-0.0100646	0.11719	0.00165306	-0.0699578	0.0298946	-0.0421876	-0.0586652	-0.0626416	-0.0669577	-0.0249602	-0.0074801	0.0343283	0.088607	0.177827	0.108411	0.162176	0.234368	0.134412	0.347907	0.23382	0.164983	0.297998	0.357059	0.205728	0.00575698	0.0827854	0.129472
CTNNB1	-0.0219098	-0.0862004	-0.0219856	0.021837	-0.057797	-0.127261	-0.0983363	-0.0270009	-0.0921298	0.0681046	-0.186616	-0.05598	-0.125988	-0.198113	-0.198129	-0.115335	-0.0830548	-0.141395	-0.200304	-0.27739	-0.258899	0.174172	0.0972073	-0.0895344	0.0848789	-0.117636	-0.134376	0.152297	0.00333231	-0.0198755	-0.107327	-0.0515629	-0.0486091	0.0522468	0.189763	0.114899	0.145842	0.375344	0.263001	0.219233	0.190951	0.221483	0.289344	0.128273	0.321886	0.217315	0.0100734	0.0665007	0.104529
ZNF703	-0.327861	-0.167173	-0.114501	-0.307278	-0.287334	-0.273535	-0.308549	-0.289569	-0.220393	-0.164545	-0.338581	-0.360642	-0.304978	-0.29657	-0.39338	-0.31631	-0.285761	-0.335403	-0.355129	-0.429136	-0.417414	0.375802	0.283635	0.0919342	-0.0102115	0.0330946	0.0560341	-0.105451	-0.0353846	-0.12148	-0.101423	-0.174974	0.200606	0.282969	-0.0261579	0.0926681	0.0445263	0.161574	0.150096	0.316962	0.323209	0.243142	0.390471	0.250733	0.286722	-0.0419054	-0.0201132	0.137649	0.304764
ENO3	-0.147077	-0.061233	-0.0399915	-0.201032	-0.110857	-0.117725	-0.117272	-0.0553904	-0.271902	-0.268792	-0.303581	-0.235983	-0.266286	-0.197951	-0.22915	-0.193602	-0.261965	-0.342058	-0.374877	-0.314871	-0.224342	0.158388	0.337399	0.346145	0.0448092	-0.0453519	0.131561	-0.0917163	0.0563364	-0.254386	0.0758025	-0.0986434	0.0367894	0.0590192	0.196757	0.1498	0.207963	0.120358	0.230361	0.340717	0.465965	0.160838	0.242706	0.295293	0.277062	0.165052	0.0198745	0.19173	0.178589
FOXA2	-0.13737	-0.132938	-0.0132265	-0.153989	-0.151688	-0.137888	-0.202966	-0.175776	-0.190407	-0.176119	-0.279146	-0.249799	-0.280171	-0.0907294	-0.259005	-0.247771	-0.248059	-0.319274	-0.391117	-0.388452	-0.271967	0.157605	0.399818	0.219284	0.14664	-0.0182827	0.0810661	-0.00629769	-0.0529943	-0.24279	-0.133853	-0.182193	0.073941	0.000253009	0.0971495	0.131341	0.315191	0.195633	0.232923	0.365782	0.220957	0.165426	0.436776	0.201122	0.202708	0.0424151	-0.0163252	0.222665	0.203541
HMGA2	-0.0400207	-0.0134884	-0.082695	-0.180896	-0.0729715	-0.184551	-0.189662	-0.0563609	-0.192993	-0.179645	-0.215626	-0.12215	-0.259258	-0.285661	-0.184678	-0.166421	-0.152609	-0.235102	-0.280139	-0.35357	-0.276828	0.149629	0.219283	0.00146603	-0.0370043	-0.00575188	-0.0460562	0.114497	0.127077	-0.00794871	0.0123573	0.0289675	0.128599	0.0546215	0.182745	0.216318	0.16798	0.380252	0.354921	0.450289	0.211063	0.293892	0.219239	0.268387	0.346623	0.237088	0.164028	0.289742	0.23857
PFKM	-0.282062	-0.129282	-0.141643	-0.176226	-0.119087	-0.252028	-0.134624	-0.0131677	-0.209221	-0.11031	-0.297906	-0.272078	-0.327389	-0.314331	-0.255209	-0.181705	-0.17303	-0.313142	-0.32711	-0.365726	-0.355582	0.189677	0.115077	0.0625219	-0.0138002	-0.0108644	0.0631391	-0.0335741	-0.0123587	0.0279286	0.0234051	0.0855821	0.162986	0.295058	0.135566	0.190703	0.159425	0.410159	0.301125	0.444895	0.296732	0.360802	0.163448	0.371229	0.180448	0.167433	0.221726	0.290323	0.408502
HKDC1	-0.166218	-0.173053	-0.147535	-0.184486	-0.221244	-0.230884	-0.121135	-0.201037	-0.315972	-0.189182	-0.264171	-0.17097	-0.235481	-0.366043	-0.26005	-0.182139	-0.285269	-0.293346	-0.275542	-0.39879	-0.296153	0.0170196	-0.0327362	-0.0565014	-0.0488635	0.199064	0.0182381	0.194578	0.0854614	0.139124	0.19842	0.18236	0.270051	0.241726	0.188517	0.368651	0.0287472	0.338282	0.405036	0.291552	0.362747	0.289564	0.205919	0.170146	0.295088	0.269061	0.22766	0.250181	0.307738
PRKAG1	-0.10191	-0.196064	-0.316078	-0.197632	-0.181831	-0.288675	-0.23662	-0.240937	-0.234928	-0.307502	-0.259554	-0.18063	-0.298327	-0.275321	-0.238106	-0.351301	-0.253219	-0.301111	-0.329024	-0.21316	-0.327607	-0.335124	-0.22981	-0.113145	0.0337747	0.157887	0.0661592	0.375605	0.403399	0.151091	0.0571958	0.271442	0.179411	0.206078	0.257304	0.174092	0.214016	0.450779	0.14346	0.143739	0.0783591	0.34041	0.0936852	0.253645	0.288384	0.272447	0.403377	0.4318	0.243988
ALDOC	-0.233003	-0.189422	-0.0671414	-0.0623066	-0.0054261	-0.0759793	-0.0725045	-0.0858005	-0.186903	-0.173978	-0.181745	-0.119973	-0.155244	-0.117717	-0.101606	-0.200024	-0.139731	-0.302198	-0.220908	-0.166415	-0.173244	-0.0777895	-0.00919132	0.16	0.480988	0.394026	0.11926	-0.0227025	0.114468	0.14903	0.109867	0.249724	0.108845	0.0161875	0.0896595	0.350314	0.163703	0.163455	0.155766	0.174734	0.236069	0.10951	0.22043	0.112276	0.027204	0.265576	0.299045	0.3162	0.384783
IER3	-0.249733	-0.263044	0.0262763	-0.155744	-0.165613	-0.0779017	-0.082863	-0.15244	-0.405688	-0.191683	-0.311152	-0.181135	-0.228217	-0.193739	-0.271369	-0.224268	-0.277628	-0.39939	-0.382063	-0.340134	-0.190064	-0.00851662	0.15202	0.163447	0.225836	0.310105	0.235966	0.241081	0.143144	0.0986145	0.215485	0.189399	0.302168	0.0211838	0.155756	0.469682	0.204105	0.253337	0.2939	0.29545	0.144028	0.242293	0.486413	0.1691	0.207709	0.332102	0.301868	0.444526	0.353729
HIF1A	0.219834	0.172204	0.289673	0.358682	0.384004	0.416195	0.413875	0.344444	0.179448	0.313441	0.213758	0.439362	0.401784	0.222759	0.324585	0.269932	0.419224	0.272451	0.283601	0.370755	0.508196	-0.195459	-0.14501	-0.1771	0.175929	0.0146698	0.11733	0.0934067	-0.220863	0.346527	0.301547	0.321835	-0.202599	-0.419289	0.152996	0.184727	0.00617391	-0.130411	-0.0601744	-0.202917	-0.34651	-0.181008	-0.200327	-0.112324	-0.1459	0.303681	0.167375	0.121566	-0.0965333
BPGM	0.146773	0.153785	0.195082	0.321195	0.274885	0.246085	0.18654	0.253157	0.201174	0.198536	0.236672	0.390899	0.281926	0.217743	0.235402	0.177879	0.263859	0.0931291	0.171196	0.221779	0.249151	-0.282889	-0.234281	-0.0999017	-0.0117493	-0.0866459	-0.157003	0.148855	0.0786251	0.175167	0.0365106	0.141191	-0.0870842	-0.266046	0.0184054	0.0617986	0.0920403	0.052644	0.0167932	-0.152313	-0.218298	0.0840804	-0.138524	-0.118279	-0.0538859	0.071987	0.0792569	0.000115963	-0.12831
RBPJ	0.0829793	0.149328	0.194747	0.271734	0.236945	0.237349	0.205556	0.214167	0.171217	0.35662	0.113696	0.158684	0.199362	0.121192	0.186403	0.248018	0.295598	0.184983	0.105108	0.10527	0.227379	0.194085	0.221926	0.0236404	0.147562	-0.16659	-0.0763129	-0.143685	-0.376675	0.0613711	-0.00437768	-0.0310453	-0.215314	-0.281807	-0.105417	0.00545909	0.0508784	-0.0231208	-0.0379239	-0.0428674	-0.100478	-0.0732166	0.0770012	0.0213752	-0.0240451	0.0318027	-0.127565	-0.066467	-0.0849938
BCL9L	0.161062	0.283764	0.408834	0.392795	0.419067	0.441344	0.345182	0.331355	0.11731	0.228279	0.276158	0.239804	0.273295	0.294136	0.35163	0.476574	0.420874	0.140087	0.196021	0.0479565	0.406843	0.169283	0.148628	0.160554	0.122115	0.029663	0.114922	-0.211168	-0.211611	0.114023	0.220578	0.119417	-0.294641	-0.316942	-0.0428524	0.179673	0.050475	-0.188342	-0.0986104	0.00483404	-0.0158005	-0.135233	-0.00386894	-0.0264289	0.0779378	0.271191	-0.122055	-0.0293617	-0.030338
S100A4	0.324548	0.220422	0.334344	0.402203	0.374745	0.375427	0.347065	0.34719	0.25814	0.191819	0.376867	0.405114	0.343745	0.401232	0.429981	0.328559	0.373809	0.240061	0.299293	0.302741	0.343	-0.275242	-0.225726	-0.00522648	0.0662762	0.116813	-0.0487557	0.0225954	0.0899761	0.205194	0.0819611	0.243472	-0.175589	-0.207916	-0.00539413	0.173878	0.057275	-0.0645589	-0.277497	-0.121378	-0.281862	-0.127975	-0.233094	-0.0777106	-0.0532479	0.220479	0.0807668	-0.016298	-0.142262
DAB2	0.31864	0.288285	0.28646	0.24154	0.192934	0.0997156	0.0938672	0.127177	0.437379	0.340383	0.293853	0.279586	0.267777	0.265564	0.196498	0.1947	0.207871	0.33022	0.196966	0.133686	0.0282782	0.189581	0.167382	0.119346	-0.157006	-0.214015	-0.278007	-0.27476	-0.178224	-0.244521	-0.392317	-0.278569	-0.180465	0.116697	-0.377098	-0.0892185	-0.238628	-0.122712	-0.325879	-0.270217	-0.11115	-0.0218785	-0.0784747	-0.0951581	-0.0467738	-0.326941	-0.338532	-0.310958	-0.30536
HDAC4	0.110798	0.174527	0.0501122	0.129369	0.0867339	0.0367479	0.0736346	0.150051	0.194971	0.236126	0.2349	0.0248089	0.141234	0.170063	0.157691	0.401949	0.283354	0.254819	0.27435	0.109419	0.166542	0.300145	0.0981836	0.0298548	-0.168778	-0.195104	-0.0102292	-0.282208	-0.353757	-0.0462701	-0.0400268	-0.161095	-0.203297	-0.110314	-0.248016	-0.262519	-0.14274	-0.267481	-0.166748	-0.117265	-0.0859338	-0.224925	-0.120373	-0.201242	-0.0677933	-0.208198	-0.365054	-0.363383	-0.239054
TGFBR3	0.246812	0.245787	0.0986373	0.249144	0.269631	0.183414	0.114327	0.221829	0.223776	0.176603	0.32329	0.16996	0.189943	0.232696	0.34103	0.34521	0.426624	0.280161	0.338726	0.193858	0.309955	0.012595	-0.150831	-0.183895	-0.1462	-0.159443	-0.145357	-0.0681238	-0.0719169	-0.0254288	-0.113974	-0.0724709	-0.299593	-0.154223	-0.150352	-0.157446	-0.0695786	-0.208524	-0.257678	-0.267555	-0.0450343	-0.132689	-0.16601	-0.137042	-0.10971	-0.0987726	-0.240377	-0.26878	-0.253349
SNAI1	0.0631071	0.298839	0.477728	0.430562	0.474686	0.295409	0.339093	0.439221	0.124723	0.23003	0.135442	0.284665	0.231121	0.174613	0.247313	0.238826	0.268193	-0.0441554	0.00935546	-0.0129905	0.137873	0.0796674	0.160005	0.243391	0.0861779	-0.154402	-0.00086921	-0.156135	-0.0513619	-0.0288356	-0.0766853	0.026602	-0.196458	-0.124998	0.189919	0.357419	0.386343	0.261083	0.168383	0.251163	0.226004	0.162398	0.146239	0.286852	0.214142	0.271759	0.019647	0.120966	0.0926973
WNT2	0.0630932	0.256599	0.610287	0.545772	0.428011	0.377956	0.404441	0.379265	0.279056	0.434417	0.139022	0.40623	0.329309	0.255173	0.243815	0.185926	0.229367	0.0375925	-0.020433	-0.0110845	0.0885992	0.1782	0.23434	0.178991	0.197368	-0.205936	-0.13077	-0.22567	-0.235872	-0.045508	-0.110925	-0.0628106	-0.244404	-0.224829	0.153781	0.251468	0.230943	0.253553	0.124377	0.122284	0.130504	0.151094	0.248671	0.134047	0.192875	0.237481	-0.0629742	0.0677763	0.0397191
LEF1	0.121979	0.316699	0.430872	0.392828	0.343902	0.278017	0.167502	0.221283	0.270566	0.31185	0.129287	0.209418	0.211725	0.1291	0.133712	0.137793	0.162553	0.110157	-0.0532269	-0.0870094	0.02921	0.211712	0.18611	0.146017	-0.023452	-0.281503	-0.139755	-0.170611	-0.276758	-0.169961	-0.116755	-0.178808	-0.23767	-0.217232	0.0704849	0.185163	0.115399	0.144842	0.0884741	0.131749	0.20591	0.0367789	0.204498	0.259533	0.341687	0.167305	-0.200306	-0.00768754	-0.0135489
WNT5A	-0.0142753	0.0943314	0.510858	0.408691	0.169781	0.229695	0.18997	0.247491	0.193295	0.432304	0.100061	0.386706	0.340254	0.132988	-0.0426137	0.113882	0.158244	0.00847055	-0.0160533	-0.067241	-0.0125607	0.0928698	0.0528701	0.133721	0.126304	-0.172674	-0.107425	-0.085422	-0.276082	0.0909936	-0.0546596	0.0208331	-0.149277	-0.141206	0.0874039	0.217966	0.110089	0.233853	0.170591	0.0697374	0.0217649	0.142957	0.17618	0.0581867	0.117685	0.166964	0.0571849	0.0978987	0.0226277
ENO2	0.156361	0.163063	0.277298	0.284413	0.3421	0.452095	0.335012	0.340923	0.0213735	0.0362749	0.206696	0.183568	0.180678	0.33258	0.312835	0.329253	0.273933	0.0180339	0.0506774	0.16909	0.372759	-0.182295	-0.0280011	0.172242	0.32944	0.319681	0.138793	0.0306356	-0.132052	0.222301	0.354267	0.343933	-0.173907	-0.394818	0.190118	0.328392	0.176614	-0.0918584	-0.00495987	0.0989896	-0.0613004	-0.112641	-0.0430507	0.0559933	0.0483452	0.475409	0.218156	0.262608	0.132111
PFKFB3	-0.113034	0.0542164	0.33847	0.263802	0.259642	0.298361	0.365875	0.314427	-0.0682109	0.149613	-0.021434	0.167145	0.135342	0.0522617	0.165909	0.179629	0.179293	-0.0712764	-0.0168814	-0.0742583	0.239471	0.0377236	0.067764	0.217711	0.332979	0.174283	0.237996	-0.056569	-0.226565	0.293749	0.427151	0.33218	-0.0971556	-0.232954	0.264357	0.491703	0.174426	0.0887281	0.204708	0.17022	0.0721441	0.0163834	0.120972	0.170615	0.176562	0.506479	0.213106	0.252677	0.250621
TWIST1	0.227218	0.396584	0.715003	0.721714	0.653747	0.516646	0.513421	0.544914	0.399161	0.429217	0.405523	0.578661	0.481924	0.47847	0.499401	0.395387	0.465117	0.195019	0.218854	0.219851	0.339749	0.0111433	0.0532578	0.143146	0.091788	-0.202681	-0.120864	-0.228119	-0.185023	-0.0553873	-0.0771383	0.00132388	-0.348879	-0.349675	0.106658	0.239526	0.24558	0.084346	-0.066836	0.00185778	0.0119224	-0.0138472	0.0549775	0.0349391	0.0831214	0.216138	-0.13787	-0.0388951	-0.0885189
COL1A1	0.232477	0.428605	0.77099	0.722228	0.715374	0.580409	0.580932	0.599669	0.300213	0.417047	0.379773	0.581014	0.504507	0.468965	0.542938	0.470242	0.453352	0.180438	0.193704	0.164875	0.359092	0.197758	0.234226	0.209126	0.191321	-0.117841	-0.0323196	-0.279163	-0.313307	-0.00375603	0.0278253	0.0438713	-0.278755	-0.364658	0.115877	0.308527	0.21596	0.079868	0.0280623	0.132349	0.0351608	-0.0238931	0.120969	0.0366306	0.121065	0.337632	-0.106207	0.0463262	0.0046936
LOXL2	0.22777	0.420136	0.749832	0.668764	0.587365	0.53912	0.4924	0.537717	0.323681	0.490912	0.357413	0.579746	0.559448	0.424354	0.363987	0.420661	0.430715	0.11899	0.131725	0.099314	0.275845	0.203193	0.22027	0.227877	0.215628	-0.100617	-0.0771434	-0.226481	-0.338651	0.0599908	0.00597735	0.0659423	-0.302394	-0.35008	0.118686	0.310427	0.165906	0.138794	0.0481153	0.107883	0.0385054	0.0458872	0.160184	0.0557954	0.173185	0.350338	-0.0412443	0.08066	-0.00273209
HEYL	0.291185	0.608732	0.690257	0.588122	0.626418	0.460947	0.354942	0.496105	0.515907	0.513231	0.457501	0.506932	0.479109	0.472349	0.402769	0.462662	0.470685	0.324523	0.266972	0.172988	0.261362	0.278098	0.263586	0.200278	-0.0667469	-0.33572	-0.204953	-0.33562	-0.317446	-0.207129	-0.207787	-0.213234	-0.345686	-0.247318	-0.0571176	0.157647	0.0225726	0.034731	-0.134994	-0.00859212	0.011482	0.00920866	0.0610144	0.0523947	0.0461776	0.0350622	-0.310235	-0.155926	-0.146619
TGFB2	0.292614	0.529031	0.590024	0.59007	0.564633	0.348831	0.308769	0.445863	0.503957	0.534637	0.492458	0.430553	0.452228	0.458534	0.378735	0.531083	0.551084	0.350519	0.291896	0.191223	0.274538	0.166145	0.093774	0.0433571	-0.134	-0.276654	-0.157824	-0.27262	-0.350922	-0.0756532	-0.116484	-0.150751	-0.371729	-0.251506	-0.074853	0.0442583	0.0862609	0.0693151	-0.140294	-0.0668594	-0.100646	0.00169625	-0.0139931	-0.00061688	0.0419122	0.0235187	-0.223846	-0.104975	-0.121115
LIMS1	0.14236	0.317548	0.402374	0.496847	0.431191	0.448572	0.485197	0.474983	0.370169	0.566401	0.199216	0.417471	0.369322	0.234752	0.263296	0.349729	0.46281	0.238073	0.201791	0.15327	0.32191	0.136776	0.101748	-0.0408994	0.147171	-0.191775	-0.115329	-0.150728	-0.379485	0.194993	0.030202	0.0990841	-0.405211	-0.385255	0.145839	0.128316	0.0684571	0.122136	0.113525	-0.0278671	-0.138121	0.0360222	0.017949	-0.035759	0.0290495	0.225502	-0.101348	-0.085169	-0.0603883
TGFBR1	0.257109	0.35246	0.406004	0.508157	0.458869	0.329245	0.198689	0.371207	0.34843	0.297902	0.357983	0.358123	0.360855	0.448775	0.396534	0.344296	0.382118	0.249559	0.195139	0.22454	0.267649	-0.00938243	0.0635057	0.0203431	0.0696344	-0.207965	-0.195162	-0.124533	-0.240501	-0.0760269	-0.152357	-0.0815636	-0.309984	-0.331302	0.00709311	0.0456298	-0.00537815	-0.00895395	-0.166057	-0.11246	-0.0784346	-0.0421557	0.00513534	0.00137455	0.0459583	0.0654852	-0.2036	-0.108006	-0.199171
FOXF2	0.449799	0.33359	0.3669	0.357526	0.173681	0.328211	0.148695	0.238199	0.590312	0.520265	0.65382	0.47261	0.533841	0.517425	0.304058	0.487278	0.43134	0.612303	0.566322	0.483883	0.298698	-0.0315174	-0.213089	-0.20575	-0.219103	-0.150096	-0.362738	-0.153486	-0.19385	0.0584982	-0.210397	-0.134855	-0.273157	-0.147006	-0.396343	-0.31812	-0.451199	-0.342388	-0.457218	-0.493087	-0.415512	-0.281662	-0.355165	-0.427466	-0.348782	-0.382586	-0.255364	-0.431222	-0.483655
GCNT2	0.412687	0.305058	0.153002	0.254734	0.268782	0.358907	0.30755	0.247816	0.396893	0.327687	0.53486	0.365034	0.423617	0.369605	0.438464	0.445675	0.526019	0.612589	0.649576	0.51906	0.498699	-0.166086	-0.250615	-0.18882	-0.202605	-0.123159	-0.190583	-0.0788131	-0.136459	0.08522	-0.0422512	-0.0113286	-0.368796	-0.269432	-0.188193	-0.25318	-0.323308	-0.362415	-0.424472	-0.456378	-0.328212	-0.383367	-0.424875	-0.352171	-0.383754	-0.187411	-0.202779	-0.377522	-0.454515
PRKAA2	0.28906	0.223642	0.178937	0.22891	0.186027	0.201275	0.135587	0.227865	0.396169	0.313982	0.515117	0.248461	0.362096	0.424072	0.333069	0.448643	0.322738	0.484504	0.494461	0.395826	0.250577	0.0371764	0.0118209	-0.0784643	-0.138924	-0.179142	-0.210426	-0.2736	-0.184254	-0.14815	-0.223863	-0.22639	-0.332812	-0.181516	-0.365202	-0.273798	-0.251417	-0.356072	-0.38812	-0.28259	-0.202373	-0.371701	-0.290153	-0.301645	-0.293378	-0.353914	-0.318201	-0.415016	-0.405175
SMAD7	0.437015	0.193867	0.152483	0.136039	0.092429	0.241872	0.0759759	0.0943436	0.379385	0.301762	0.387493	0.267035	0.318191	0.306573	0.247936	0.314017	0.268501	0.477749	0.420354	0.249055	0.232657	0.121598	-0.0111841	-0.106118	-0.209734	-0.139182	-0.246534	-0.209203	-0.152522	-0.0805634	-0.208577	-0.192058	-0.240568	-0.104141	-0.316475	-0.168716	-0.457454	-0.359602	-0.446465	-0.339165	-0.265183	-0.327741	-0.269325	-0.252242	-0.0630993	-0.269165	-0.336946	-0.426799	-0.411218
ARNT	0.294881	0.120552	0.107097	0.131447	0.130259	0.230448	0.124448	0.0949741	0.303515	0.294108	0.295349	0.245906	0.311595	0.327922	0.296967	0.304224	0.366378	0.42699	0.415456	0.287703	0.392362	0.0372499	0.0604587	-0.170397	-0.0203149	-0.12047	-0.0579398	-0.24216	-0.308167	-0.0195436	0.00910732	-0.164978	-0.321834	-0.363293	-0.355743	-0.272022	-0.372401	-0.515916	-0.450055	-0.45272	-0.405916	-0.274149	-0.221204	-0.399442	-0.25799	-0.291019	-0.359506	-0.377468	-0.376167
FGFR2	0.23356	0.0524308	-0.0179973	0.0369183	0.121614	0.257498	0.130974	0.0209889	0.153427	0.110376	0.284387	0.148184	0.24103	0.333608	0.274995	0.238269	0.262896	0.363536	0.357159	0.429877	0.417266	-0.164379	-0.151032	-0.19868	0.0980289	0.0993538	-0.00297558	-0.0747456	-0.0896466	0.155661	0.181116	0.0579092	-0.122531	-0.277894	-0.262314	-0.209167	-0.30945	-0.513524	-0.445341	-0.42823	-0.47948	-0.327077	-0.24201	-0.447908	-0.381237	-0.219028	-0.14328	-0.218729	-0.303449
ELL3	-0.167727	-0.337808	-0.462418	-0.401089	-0.288041	-0.222529	-0.212005	-0.339494	-0.328974	-0.417617	-0.308264	-0.261145	-0.293626	-0.25913	-0.260329	-0.423369	-0.325345	-0.216636	-0.223943	-0.069567	-0.146228	-0.31398	-0.222906	-0.127791	0.0522958	0.250255	0.177026	0.251	0.296027	0.194455	0.163086	0.288965	0.310161	0.109536	0.28633	-0.00246718	-0.0451302	-0.0312599	0.0023791	-0.0488794	-0.111805	0.0893334	-0.0869642	0.0316755	-0.105981	0.132582	0.27659	0.229609	0.134842
OVOL2	-0.0976691	-0.317926	-0.369096	-0.375848	-0.422628	-0.253029	-0.353912	-0.397982	-0.271566	-0.386246	-0.213663	-0.281406	-0.290891	-0.192837	-0.25943	-0.314794	-0.285402	-0.19925	-0.173591	-0.196131	-0.166303	-0.105228	-0.115183	-0.130495	-0.102671	0.193144	0.179537	0.191411	0.163022	-0.00606168	0.104368	-0.00771237	0.241548	0.11356	-0.0309416	-0.0656631	-0.183116	-0.19886	-0.0508148	-0.0603091	-0.0920536	0.0462606	0.00173774	-0.0351799	0.058304	-0.0450772	0.0712874	0.0665486	0.0597133
PFKL	-0.071835	-0.254822	-0.259518	-0.376878	-0.26583	-0.164592	-0.129731	-0.35692	-0.340328	-0.287251	-0.188112	-0.240275	-0.127929	-0.208013	-0.161083	-0.182263	-0.276708	-0.132695	-0.103433	-0.0239641	-0.0837056	-0.0106597	0.0326239	0.0737312	0.247118	0.421402	0.374148	0.0417574	0.203889	0.196182	0.237603	0.25209	0.337906	0.221269	-0.100994	-0.0967418	-0.141376	-0.195564	-0.134409	0.00540025	-0.0528647	-0.0916482	0.00678024	-0.144924	-0.132712	0.0173067	0.249331	0.183328	0.122453
PFKFB2	-0.0754271	-0.206698	-0.301447	-0.357528	-0.371995	-0.29679	-0.334727	-0.376441	-0.162079	-0.139007	-0.161869	-0.219038	-0.171152	-0.260454	-0.256241	-0.229619	-0.204372	-0.0813408	-0.0436999	-0.0750673	-0.180472	0.027173	-0.122654	-0.0983316	-0.0686077	0.192721	0.112111	0.0341593	0.0359114	0.0151401	0.117957	-0.00203224	0.276126	0.236437	-0.204789	-0.155499	-0.407186	-0.0946405	-0.0981738	-0.183828	0.00472114	-0.0582823	-0.0267598	-0.224478	-0.197895	-0.182497	0.0902077	-0.0108457	0.0700489
HK2	0.0441488	-0.172824	-0.151995	-0.24895	-0.223753	-0.0873709	-0.0731894	-0.173687	-0.143302	-0.0963078	-0.0885655	-0.0591052	-0.0295334	-0.142216	-0.121242	-0.089365	-0.0733224	0.025596	0.0315887	0.0979959	0.0595851	-0.150067	-0.202501	-0.174303	0.11495	0.42193	0.115652	0.208418	0.0468921	0.315983	0.333997	0.314028	0.270655	0.116285	-0.121997	0.0717023	-0.313993	-0.179129	-0.0767564	-0.163527	-0.350915	-0.113677	-0.106044	-0.239313	-0.201925	0.0411399	0.259208	0.146861	0.108296
TCF7L2	0.0459559	-0.22585	-0.296378	-0.293498	-0.275783	-0.0880969	-0.174552	-0.310243	-0.23558	-0.28159	-0.108298	-0.138072	-0.137041	-0.131785	-0.115506	-0.146548	-0.0565782	-0.0328193	-0.0155022	-0.0145752	0.124697	-0.32086	-0.266264	-0.228503	0.0405614	0.415443	0.127565	0.325939	0.14755	0.30584	0.374054	0.338039	0.226851	-0.0226988	-0.0622675	0.0462657	-0.282726	-0.283219	-0.0740274	-0.205265	-0.249529	-0.07443	-0.0540413	-0.162735	-0.0341865	0.0909351	0.207961	0.145874	0.0121785
FOXA1	-0.0411045	-0.171082	-0.288102	-0.262294	-0.158641	-0.149317	-0.170908	-0.209187	-0.167485	-0.21269	-0.099901	-0.141242	-0.123991	-0.1629	-0.124579	-0.134451	-0.0837621	-0.0160766	-0.0437664	0.124646	0.0426583	-0.167651	-0.18114	-0.278616	-0.000207441	0.14018	0.167916	0.158887	0.123334	0.239199	0.224629	0.205341	0.179029	0.0333904	-0.0648775	-0.0660905	-0.1134	-0.148106	-0.0519989	-0.150165	-0.1903	-0.00507787	-0.0753104	-0.0775389	-0.099513	0.059799	0.175018	0.182227	0.0350268
PRKAG2	-0.011045	-0.137124	-0.307948	-0.145108	-0.260437	-0.174456	-0.220481	-0.24025	0.0446201	-0.0784899	0.0518727	-0.107541	-0.0833843	-0.0520924	-0.0726401	-0.103329	-0.0804771	0.0915418	0.115425	0.11971	0.0132293	-0.326704	-0.321228	-0.133401	-0.149202	-0.00891416	-0.0241933	0.218432	0.0932829	0.0325165	0.0622944	0.00468067	0.0635285	-0.00449432	-0.0864551	-0.18189	-0.250352	-0.157341	-0.0552812	-0.299219	-0.0373434	-0.100911	-0.252836	-0.125455	-0.106256	-0.21273	0.0115932	-0.131216	-0.178955
FBP1	0.0350945	-0.0965343	-0.0469608	-0.0712806	-0.0311977	-0.0751132	-0.0344011	-0.152492	-0.0294858	-0.133451	0.0382571	-0.0412596	-0.0186071	0.0363405	0.0603885	-0.0641909	-0.050071	0.0163033	0.05074	0.0197283	-0.0156118	-0.13757	-0.131842	-0.0436642	-0.0307485	0.0752982	0.0427579	-0.0209597	0.125679	-0.022191	0.0193454	0.0364589	0.061635	0.132559	-0.0925474	-0.0307559	-0.100664	-0.166664	-0.134285	-0.179838	0.0438665	-0.0163579	-0.0946476	-0.0716554	-0.0285792	-0.082614	0.0117544	-0.0217391	-0.0645388
PRKAA1	0.0395048	-0.0925297	-0.232107	-0.145039	-0.168501	-0.120065	-0.155263	-0.236648	0.0284506	0.0295647	-0.0845514	0.00256342	-0.0746959	-0.122824	-0.145001	-0.182251	0.0179385	-0.0110826	-0.0684582	-0.0681599	-0.0555968	-0.218968	-0.16301	-0.161851	-0.0143998	0.117022	-0.0987743	0.332706	0.0534986	0.165724	0.0228786	0.0977052	0.0381616	-0.0668346	0.0474753	-0.0466037	-0.199951	0.043266	-0.051178	-0.339592	-0.230399	0.184802	-0.0351309	-0.12507	-0.0579364	-0.00143236	0.114567	0.0229654	-0.114668
SMAD3	0.191116	-0.0378528	0.0156264	0.0310348	0.0154108	0.0825589	0.017543	0.0349979	-0.0145559	0.0313621	0.114331	0.123606	0.145747	0.0642542	0.0881556	0.139252	0.175826	0.130491	0.163074	0.0448068	0.176041	0.0315095	-0.0718843	-0.127438	-0.0494729	0.059411	-0.164366	-0.0916833	-0.131471	0.0715626	0.0706505	0.0270883	-0.22591	-0.146443	0.0521519	-0.00155274	-0.239791	-0.211214	-0.163884	-0.122133	-0.133754	-0.186371	-0.0680306	-0.270024	-0.0611756	0.129177	-0.0988175	-0.136851	-0.177646
RTN4	0.237464	0.0478191	-0.146872	-0.00870332	0.00020574	-0.0814602	-0.116104	-0.0255155	0.140826	-0.0171346	0.175861	0.0947826	0.073536	-0.00015575	0.100244	0.0831326	0.0920005	0.175208	0.180038	0.168323	0.0167588	-0.274581	-0.306414	-0.258481	-0.145023	0.0646085	-0.165739	0.20672	0.202557	0.183063	-0.0370319	0.165059	0.0484802	0.132281	-0.118946	-0.0737529	-0.287941	-0.0183867	-0.195864	-0.303784	-0.268874	-0.0145242	-0.302609	-0.176202	-0.010557	-0.0875198	0.0525386	-0.121995	-0.172616
WNT4	0.0166701	-0.0881221	0.0194375	-0.114632	-0.225841	-0.00359552	-0.119573	-0.160039	0.120306	0.179938	-0.00774909	-0.00020404	0.12557	0.0271907	-0.196845	-0.140368	-0.100886	0.177055	0.0461378	0.0816326	-0.0043168	-0.034228	0.0720897	-0.0389665	0.0415786	-0.105434	-0.0122944	-0.0770696	-0.106392	-0.0451527	-0.0842372	-0.15846	-0.102949	-0.100073	-0.151363	-0.226647	-0.14993	-0.229051	-0.174891	-0.200763	-0.175131	-0.229008	-0.0358923	-0.133493	-0.123339	-0.31747	-0.0972933	-0.147927	-0.213108
OGDHL	0.0987458	0.0250592	-0.0323516	-0.0595609	-0.0377932	-0.11178	-0.159011	0.00993294	0.195056	0.105809	0.18208	0.0275395	0.0884119	0.10629	0.0654508	0.0877766	0.0143451	0.233814	0.194982	0.17927	-0.0748443	0.130345	-0.0261193	-0.15061	-0.280447	-0.167667	-0.321879	-0.117925	0.0306164	-0.18995	-0.292542	-0.229047	-0.00526168	0.229369	-0.258237	-0.307802	-0.298626	-0.0244406	-0.261991	-0.149731	-0.157088	-0.0336178	-0.209306	-0.252298	-0.19909	-0.372215	-0.16345	-0.282318	-0.206612
PGAM2	0.0255216	0.0426522	0.0230194	-0.0296657	-0.0470257	0.0010287	-0.0401758	-0.0125923	0.092544	0.0310758	0.148891	0.00190199	0.0804063	0.126285	0.0803203	0.136921	0.0558294	0.130074	0.177197	0.00500714	0.0440743	0.118549	0.0937417	0.24112	-0.185655	-0.0489906	-0.0891059	-0.293309	-0.230832	-0.294925	-0.113033	-0.284363	-0.164435	-0.00177209	-0.164108	-0.229799	-0.264919	-0.313299	-0.302923	-0.171885	0.0834101	-0.209678	-0.156013	-0.213806	-0.189892	-0.25419	-0.324013	-0.332511	-0.260767
PPP2R5D	-0.219904	-0.151397	-0.225076	-0.283829	-0.259281	-0.193209	-0.0676708	-0.152237	-0.2497	-0.182265	-0.204157	-0.185327	-0.124652	-0.241507	-0.203719	-0.156953	-0.235261	-0.250496	-0.117787	-0.0803873	-0.122388	-0.0491304	-0.0144756	-0.150682	-0.0142335	0.240885	0.113256	0.146645	0.114601	0.161175	0.12665	0.147853	0.296096	0.165061	-0.00927803	-0.0254468	0.0580755	0.0688981	0.258988	0.171153	0.106341	0.0731979	-0.0138145	-0.0391777	-0.0720611	-0.0123369	0.283088	0.145618	0.203191
GPD1	-0.0648459	-0.0179882	-0.0503781	-0.0784452	-0.116184	-0.120252	-0.0901421	-0.112486	-0.0341838	0.0331551	-0.0840263	-0.0784805	-0.0892409	-0.178856	-0.103816	-0.13781	-0.151561	0.00654033	-0.000255052	-0.0916809	-0.103993	-0.0924773	-0.124342	-0.00235292	-0.101324	0.0492729	-0.0231759	0.030068	0.0277562	0.0153486	0.00374447	0.0217435	0.0741158	0.133677	0.0680548	0.0963136	-0.0975236	0.179608	0.0927031	0.0160103	0.264524	0.0122723	-0.0949996	0.0801469	0.0315963	0.0382092	0.112161	0.0289026	0.167831
NETO2	0.143029	0.0110579	-0.00542576	-0.0210688	-0.0557359	0.052307	-0.0146191	-0.014346	-0.0891372	-0.0576183	-0.0235731	0.0461939	0.0842865	-0.0838828	-0.0327489	0.00661395	-0.108513	0.00424131	-0.0771956	0.0565537	-0.0891783	0.0321948	-0.117501	-0.107874	0.0970067	0.191521	0.00389478	0.0759776	0.0742117	0.121717	0.141704	0.139246	0.0983652	0.0960106	0.0872264	0.100765	0.0139614	0.139958	0.0763599	0.0750839	0.0441423	0.0362613	-0.0230997	0.101912	0.0824474	0.119029	0.204027	0.179718	0.110191
ALDOB	-0.106143	-0.182557	-0.0507787	-0.0278637	-0.190584	-0.0979313	-0.0645096	-0.183588	-0.16541	-0.0154184	-0.109489	-0.106435	0.0129096	-0.0973273	-0.121224	-0.148806	-0.119768	-0.0471167	-0.04455	-0.0818693	-0.0154241	-0.151412	0.01187	-0.0116548	0.0938073	0.102431	0.0785883	0.0544678	-0.0935189	0.00667822	0.0886196	0.00770591	0.0704747	0.000932462	-0.0451863	0.0106339	-0.0713031	0.0150469	0.0137285	-0.0168102	0.145192	-0.127686	0.0974746	-0.00992824	0.00353737	0.0240777	0.0733149	0.0556386	0.0388012
EPB41L5	-0.0197222	0.0597861	-0.0914809	-0.0963446	-0.189842	-0.255319	-0.219365	-0.0659807	0.135847	0.165759	0.0174168	-0.0389233	-0.0272624	-0.1651	-0.188999	-0.034158	-0.0378684	0.0333107	0.0384955	-0.131993	-0.311133	0.266292	0.0390478	-0.118528	-0.246996	-0.242443	-0.375134	-0.125767	-0.0593219	-0.104727	-0.384064	-0.286701	-0.118334	0.275355	-0.125217	-0.179494	-0.273205	0.171732	-0.00916615	-0.0821665	0.0803941	0.136418	0.0737397	-0.0729521	-0.023738	-0.329581	-0.224725	-0.3169	-0.1639
PKLR	-0.0235918	0.0222035	-0.0675149	-0.148741	-0.175245	-0.221432	-0.18839	-0.164928	0.108995	0.132199	0.00116683	-0.0611892	0.00234149	-0.127512	-0.152972	-0.0854205	-0.110031	0.0183068	0.0678491	-0.0660698	-0.2812	0.212319	0.084007	-0.0494389	-0.224204	-0.165985	-0.322227	-0.16373	0.02971	-0.226793	-0.405384	-0.305849	0.0292225	0.365072	-0.203144	-0.181585	-0.235922	0.178323	-0.0752038	-0.0408095	0.228277	0.0650925	-0.0310173	-0.0236309	-0.123127	-0.332158	-0.109946	-0.22807	-0.0755052
CRB2	-0.0686774	-0.121184	-0.166005	-0.21125	-0.22365	-0.253202	-0.256928	-0.267709	-0.0695028	-0.135956	-0.152191	-0.194874	-0.171453	-0.131491	-0.150541	-0.196416	-0.260384	-0.0814685	-0.157396	-0.178607	-0.362236	0.311335	0.133567	-0.0197024	-0.00712201	0.0222397	-0.0391002	-0.0387672	0.0220179	-0.206987	-0.203352	-0.205627	0.189474	0.272588	-0.156436	-0.108613	-0.170025	-0.00870264	-0.071822	0.0109593	0.0980432	0.0934455	0.198307	0.0525994	0.10186	-0.201982	-0.10061	-0.065576	-0.0567391
DHTKD1	-0.167991	-0.180074	-0.242007	-0.262936	-0.301814	-0.307869	-0.293614	-0.372297	-0.104169	-0.0893152	-0.217756	-0.274057	-0.214932	-0.255383	-0.281823	-0.179957	-0.175306	-0.0694768	-0.115346	-0.166704	-0.196424	0.114641	0.119802	-0.0590974	-0.111556	-0.0889474	0.0831581	-0.109489	-0.0430347	-0.0978334	-0.00273311	-0.182277	0.213871	0.275648	-0.338622	-0.168901	-0.176876	-0.0856049	-0.033232	-0.0763432	-0.0197606	0.0817302	0.0351503	-0.0145378	-0.118302	-0.321505	-0.103566	-0.0964836	0.00522546
INSR	0.130249	0.0285829	0.078404	-0.0288679	0.033317	0.20998	0.110972	-0.0353258	0.0443086	0.0460436	0.16073	0.0800703	0.209682	0.248324	0.173774	0.140148	0.175611	0.208301	0.229773	0.212225	0.371506	0.0631034	0.137541	0.0210124	0.0591127	0.0922094	0.0233673	-0.158308	-0.237418	-0.0651142	0.14359	-0.118371	-0.0588662	-0.227201	-0.281004	-0.194157	-0.265522	-0.555914	-0.328537	-0.254447	-0.2915	-0.383486	-0.123774	-0.303715	-0.33993	-0.266266	-0.20241	-0.224616	-0.220363
NCOR1	0.121659	0.00526321	-0.0230317	0.00316772	0.054091	0.22302	0.137335	0.0310457	0.0572563	0.163055	0.142579	0.131938	0.201662	0.122411	0.14591	0.234808	0.215551	0.274397	0.289542	0.224079	0.339777	0.0628473	-0.0085826	-0.24822	0.0651346	0.112254	0.0407763	-0.0608246	-0.265898	0.299054	0.322884	0.167456	-0.0474998	-0.212814	-0.149864	-0.137906	-0.34127	-0.338551	-0.235872	-0.19727	-0.406115	-0.294782	-0.17128	-0.297199	-0.255117	0.00275114	-0.0233789	-0.117109	-0.143797
SMAD4	0.169608	-0.0226052	-0.071988	0.0659236	0.113252	0.276223	0.172651	0.117387	0.0477127	0.0671216	0.138268	0.206731	0.187665	0.19569	0.188095	0.148406	0.203006	0.233153	0.256981	0.334224	0.366968	-0.196642	-0.171277	-0.27366	0.109151	0.0375869	0.00228627	0.124105	-0.0115119	0.306172	0.184433	0.241308	-0.17596	-0.328998	0.0926933	-0.0957063	-0.132673	-0.244224	-0.265798	-0.240665	-0.42351	-0.230503	-0.262259	-0.216186	-0.196326	0.0559205	0.0607087	-0.0540583	-0.18788
STAT3	0.122664	0.0515905	0.146388	0.131748	0.0802098	0.242482	0.189586	0.0635064	0.111445	0.244277	0.123274	0.186305	0.237499	0.130613	0.153662	0.144474	0.249722	0.234032	0.265075	0.251303	0.357868	-0.00910222	-0.0428283	-0.0905495	0.0906607	0.0672957	0.0198918	-0.0477753	-0.0992123	0.230472	0.174764	0.16302	-0.239632	-0.188823	-0.17618	0.0237166	-0.156677	-0.249048	-0.250783	-0.269357	-0.381186	-0.254864	-0.132823	-0.249733	-0.189351	-0.0166156	-0.022443	-0.135539	-0.109279
HK1	0.184495	-0.00113344	0.0744038	0.067663	0.0991715	0.208816	0.184584	0.0616768	0.0229242	0.103019	0.0786852	0.0927494	0.112672	0.173157	0.156586	0.183471	0.191269	0.138519	0.132504	0.190804	0.295234	-0.0486945	0.00162382	-0.0128181	0.106794	0.152336	0.278489	0.0360049	-0.140314	0.239405	0.328708	0.257068	0.0416717	-0.171801	-0.12005	0.128665	-0.0323315	-0.20915	-0.201619	-0.153044	-0.42235	-0.0877545	-0.0833496	-0.116535	-0.0818598	0.0874637	0.0521512	0.0676861	-0.0394195
SMAD2	0.111195	-0.0699435	-0.0645266	-0.00306876	0.0449728	0.223312	0.0874093	-0.0173311	-0.0567891	-0.00994014	0.0427552	0.0663864	0.106719	0.106403	0.0843982	0.0997112	0.139953	0.120092	0.12197	0.202253	0.373746	-0.221109	-0.103646	-0.164062	0.200997	0.169284	0.21938	0.178846	-0.0616642	0.31992	0.366618	0.304084	-0.0331211	-0.33905	0.0579592	0.0263602	-0.0139801	-0.232759	-0.211869	-0.107504	-0.3992	-0.249208	-0.0753781	-0.200125	-0.0722624	0.218301	0.108007	0.114736	-0.00602768
BMP2	0.155324	-0.0814585	-0.000756648	-0.0267435	-0.00440692	0.135971	0.0325365	-0.0399126	0.124598	0.0756874	0.187813	0.140352	0.215898	0.146486	0.0982023	0.0799935	0.144046	0.265434	0.283066	0.342284	0.287849	-0.334585	-0.313553	-0.111837	0.139896	0.302339	0.0841603	0.111299	0.053168	0.261915	0.233831	0.227518	0.0308831	-0.115551	-0.185953	-0.0906454	-0.384031	-0.382417	-0.292531	-0.367198	-0.441858	-0.322527	-0.309095	-0.418668	-0.315684	-0.0829881	0.153588	-0.087547	-0.13462
PGM1	0.147751	-0.0068809	-0.128011	-0.153235	-0.0876392	-0.0630776	-0.0576209	-0.131295	0.108137	0.023015	0.138741	0.0616411	0.122599	0.0536587	0.0489937	0.0369122	0.0531017	0.219436	0.27059	0.342519	0.109483	-0.188857	-0.27825	-0.174175	0.0558304	0.200472	-1.29225e-05	0.089769	0.178121	0.246116	0.152944	0.178773	0.0406094	0.165289	-0.239675	-0.179562	-0.325743	-0.201637	-0.37344	-0.437474	-0.398803	-0.270762	-0.365902	-0.323343	-0.396944	-0.197759	0.142276	-0.119357	-0.107135
PPARA	-0.0240141	-0.119313	-0.261743	-0.261517	-0.24091	-0.206561	-0.18091	-0.320533	-0.0236662	-0.00585356	-0.0597048	-0.151522	-0.0494062	-0.13355	-0.126026	-0.0830898	-0.093267	0.0928482	0.0683212	-0.0263402	-0.0869509	0.161171	-0.0224223	-0.0807879	-0.0664969	0.0419482	0.00676936	-0.109394	-0.175046	-0.00535809	-0.0194569	-0.110591	0.0819832	0.176719	-0.235237	-0.248494	-0.485181	-0.319017	-0.216689	-0.324826	-0.176774	-0.150227	-0.119081	-0.268301	-0.171848	-0.31629	-0.186114	-0.253208	-0.130234
PPARGC1A	0.126223	-0.155761	-0.295688	-0.296771	-0.293543	-0.129608	-0.16108	-0.298122	-0.0419764	-0.112171	0.00385057	-0.088959	-0.0424648	-0.0466109	-0.100362	-0.0769237	-0.0857413	0.134633	0.11471	0.128116	0.0382241	-0.0466081	-0.118791	-0.203334	-0.0848146	0.20502	0.0353693	0.0974413	0.0328392	0.0864983	0.0916941	0.0104414	0.095742	0.17627	-0.278265	-0.217972	-0.303309	-0.292456	-0.275392	-0.30764	-0.312153	-0.245457	-0.214338	-0.200275	-0.175221	-0.275017	0.00988573	-0.135949	-0.125426
DAB2IP	0.114196	0.0259046	-0.101233	-0.160495	-0.134234	-0.0244453	-0.054343	-0.18479	0.037593	0.00278089	0.096956	-0.0586421	0.0503516	0.0108835	0.0518656	0.122073	0.0632258	0.213765	0.218748	0.121661	0.13372	0.23457	-0.0420002	-0.085085	-0.156952	0.0807549	0.0832843	-0.117346	-0.102236	0.0258842	0.145151	-0.055273	0.0463929	0.0337053	-0.344928	-0.298895	-0.369303	-0.493483	-0.292252	-0.316918	-0.0994504	-0.277339	-0.137458	-0.315146	-0.158214	-0.276069	-0.251429	-0.285086	-0.228651
OGDH	0.0377827	-0.0722849	-0.11983	-0.147763	-0.175603	-0.0557706	-0.100813	-0.114607	0.0200343	0.00726875	0.0879983	-0.0287434	0.028098	0.0152136	-0.0200799	0.0680027	0.0185955	0.157615	0.204597	0.0818292	0.080172	-0.0185088	-0.146634	-0.163418	-0.141278	0.170741	0.082965	0.0527654	0.00311195	0.149909	0.158989	0.0588556	0.117197	0.155255	-0.355311	-0.171735	-0.29584	-0.25227	-0.274165	-0.252883	-0.226763	-0.256289	-0.238164	-0.310926	-0.251806	-0.196687	0.015541	-0.140666	-0.0664629
BMP5	0.180592	-0.0291829	-0.0661488	-0.09767	-0.260768	-0.0521937	-0.136478	-0.131511	0.297034	0.276858	0.170953	0.0734127	0.147508	0.0418268	-0.142371	0.0465713	0.0669658	0.334459	0.248242	0.183332	-0.00506867	-0.0289299	-0.16763	-0.202485	-0.171686	-0.116897	-0.243664	-0.02674	-0.0884669	0.052051	-0.192149	-0.14509	-0.0766318	0.0749777	-0.315662	-0.359133	-0.475476	-0.24913	-0.22793	-0.412154	-0.300959	-0.15762	-0.23653	-0.311574	-0.231515	-0.447752	-0.157567	-0.344065	-0.339864
ENTPD5	0.217234	0.00689553	-0.155402	-0.165025	-0.160557	-0.175913	-0.184593	-0.195303	0.230203	0.122684	0.151475	0.0392182	0.0830541	0.0464419	-0.0179302	0.0591525	0.0284782	0.278547	0.267143	0.208467	-0.0620363	0.0801234	-0.110403	-0.175662	-0.170828	-0.0289165	-0.210876	-0.139576	-0.0593232	-0.0472764	-0.1749	-0.167729	0.0467812	0.21209	-0.401194	-0.354311	-0.593063	-0.285305	-0.291078	-0.389839	-0.316949	-0.182309	-0.275316	-0.406067	-0.349678	-0.496153	-0.182397	-0.364203	-0.285467
PBLD	0.169084	-0.0641824	-0.150379	-0.167031	-0.217205	-0.157043	-0.169378	-0.256211	0.165269	0.0856848	0.139211	0.0319455	0.0926746	0.0659144	-0.0282631	-0.0142954	-0.00871556	0.25571	0.240065	0.173757	-0.0445354	-0.0626181	-0.178919	-0.183669	-0.217001	-0.0158195	-0.299627	-0.0292845	0.0459821	-0.0622356	-0.194403	-0.138403	0.0929347	0.234071	-0.31407	-0.321272	-0.570137	-0.239261	-0.357917	-0.444187	-0.289985	-0.0611538	-0.226824	-0.425936	-0.345161	-0.504014	-0.158757	-0.372902	-0.377568
[truncated: 84 more columns]
