# Supplementary material for: HK3 overexpression associated with epithelial-mesenchymal transition in colorectal cancer
Source: BMC Genomics. 2018 Feb 9;19(Suppl 3):113. doi: 10.1186/s12864-018-4477-4 (PMC5836836; doi:10.1186/s12864-018-4477-4)
Supplement: Supplementary file 2 — (XLS 389 kb) [file 12864_2018_4477_MOESM2_ESM.xls]

## Sheet: Table S2
Table S2. Results of the coexpression analysis of genes involved in glycolysis and EMT process in tumor samples of colorectal cancer. Spearman's rank correlation coefficients between the expression level changes of genes involved in glycolysis and EMT process across 287 pooled tumor samples of colorectal cancer presented. Cell color reflects these values (red: positive, blue: negative). Significa…
	DACT3	COL1A1	VASN	SFRP2	TGFB3	TGFB1I1	FLNA	WWTR1	SNAI2	FAM101B	GREM1	TGFB1	LOXL2	LOXL3	TWIST1	GLIPR2	HK3	NFATC1	WNT2	HEY2	TGFB2	SFRP1	HEYL	IGF1	EPHA3	HGF	LIMS1	BCL9L	GCNT2	WNT5A	SNAI1	HEY1	TGFBR1	FOXF2	LEF1	TGFBR3	PRKAA2	DAB2	SMAD7	ARNT	RBPJ	BPGM	S100A4	HIF1A	ENO2	PFKFB3	PFKFB4	BMP2	SMAD2
DACT3	1	0.73073	0.756189	0.751601	0.737449	0.836881	0.795638	0.727083	0.702485	0.748338	0.810622	0.638907	0.699305	0.578979	0.684257	0.541076	0.501049	0.517691	0.534003	0.665438	0.659587	0.691362	0.751347	0.652307	0.70775	0.594785	0.359469	0.378321	0.398175	0.310344	0.439931	0.533082	0.495651	0.544998	0.439483	0.21097	0.40842	0.311157	0.2821	0.138566	0.155349	0.249354	0.357251	0.205235	0.251447	0.172681	-0.0863882	-0.0161926	-0.0851283
COL1A1	0.73073	1	0.829708	0.820041	0.8104	0.737878	0.728974	0.661066	0.823368	0.767854	0.789122	0.725367	0.840992	0.711217	0.796724	0.558456	0.699971	0.617396	0.648871	0.519933	0.510573	0.592984	0.628238	0.494894	0.495213	0.513394	0.469751	0.470189	0.252453	0.353918	0.513485	0.471118	0.445579	0.294295	0.345274	0.175215	0.169541	0.194397	0.162409	0.162516	0.226257	0.308943	0.454412	0.404094	0.35492	0.43442	0.134848	0.0362615	0.0541181
VASN	0.756189	0.829708	1	0.646133	0.666151	0.755889	0.680652	0.62158	0.780926	0.802645	0.744079	0.704754	0.809258	0.633546	0.75182	0.524795	0.605181	0.550176	0.699407	0.57998	0.592855	0.572237	0.70473	0.551908	0.621375	0.632212	0.401728	0.396894	0.279687	0.521989	0.485895	0.465051	0.386989	0.53034	0.456551	0.0953361	0.267739	0.292627	0.267155	0.179218	0.16221	0.239747	0.359418	0.308433	0.227685	0.328628	0.0368808	0.0842861	-0.0465388
SFRP2	0.751601	0.820041	0.646133	1	0.854042	0.727621	0.710989	0.698186	0.681605	0.65629	0.780908	0.676813	0.60398	0.660189	0.704014	0.590813	0.670238	0.650051	0.545174	0.547395	0.475276	0.669038	0.576788	0.585228	0.500497	0.439128	0.384483	0.429248	0.341944	0.0850159	0.477474	0.494255	0.483631	0.167656	0.34124	0.260382	0.235	0.171454	0.146932	0.183154	0.204877	0.246976	0.407146	0.316033	0.343507	0.32207	0.0560491	-0.0569253	-0.00452393
TGFB3	0.737449	0.8104	0.666151	0.854042	1	0.681242	0.707513	0.707528	0.733931	0.722117	0.757234	0.66102	0.658607	0.696225	0.702385	0.638664	0.666636	0.620766	0.524942	0.585116	0.566091	0.632869	0.6834	0.592135	0.563889	0.518905	0.449271	0.432264	0.352618	0.196321	0.536638	0.470567	0.465504	0.210975	0.400828	0.265392	0.207467	0.190091	0.145303	0.163604	0.230825	0.286567	0.379036	0.415477	0.317202	0.274577	0.0513607	0.028202	0.0531851
TGFB1I1	0.836881	0.737878	0.755889	0.727621	0.681242	1	0.74597	0.645062	0.681155	0.728411	0.748448	0.741628	0.677621	0.582826	0.674396	0.571826	0.525207	0.619428	0.560004	0.534408	0.537532	0.602055	0.673592	0.556378	0.587038	0.52245	0.335689	0.354556	0.274831	0.294321	0.384533	0.493373	0.539988	0.446316	0.346109	0.113762	0.338714	0.268991	0.262105	0.247264	0.135789	0.225452	0.376604	0.230451	0.343596	0.180623	0.0587944	0.0264771	0.0274857
FLNA	0.795638	0.728974	0.680652	0.710989	0.707513	0.74597	1	0.718044	0.637585	0.672154	0.765413	0.671019	0.668184	0.657452	0.573586	0.503033	0.597323	0.585174	0.462098	0.557224	0.625633	0.665412	0.665958	0.595571	0.535633	0.58517	0.467989	0.556305	0.380314	0.25968	0.463063	0.437852	0.41689	0.407658	0.360947	0.244898	0.382746	0.202207	0.272051	0.225533	0.275801	0.190468	0.306488	0.278574	0.335774	0.33486	-0.00276807	-0.058571	0.0230334
WWTR1	0.727083	0.661066	0.62158	0.698186	0.707528	0.645062	0.718044	1	0.686829	0.670002	0.747215	0.641962	0.633178	0.604495	0.612203	0.465781	0.586732	0.631545	0.474043	0.557502	0.616806	0.653239	0.623887	0.630909	0.622126	0.632045	0.56092	0.486821	0.510765	0.298205	0.452116	0.470548	0.430431	0.375607	0.346283	0.354935	0.24482	0.202182	0.242511	0.324184	0.303545	0.270923	0.338178	0.436023	0.261507	0.29924	-0.0452525	0.0603868	0.0780591
SNAI2	0.702485	0.823368	0.780926	0.681605	0.733931	0.681155	0.637585	0.686829	1	0.819143	0.74463	0.689345	0.827251	0.722738	0.76397	0.564498	0.688642	0.559709	0.707845	0.582737	0.555364	0.63225	0.68046	0.563085	0.62427	0.666976	0.54027	0.314926	0.301078	0.544895	0.480326	0.518806	0.44094	0.449239	0.38925	0.11893	0.186218	0.261144	0.209937	0.162156	0.184572	0.39858	0.397338	0.446562	0.221938	0.306123	0.0462139	0.0496795	0.0119977
FAM101B	0.748338	0.767854	0.802645	0.65629	0.722117	0.728411	0.672154	0.670002	0.819143	1	0.764727	0.689384	0.829709	0.65813	0.686156	0.614904	0.657821	0.599716	0.638394	0.591411	0.58532	0.664207	0.696628	0.609033	0.650646	0.718055	0.511957	0.344483	0.340579	0.503687	0.456917	0.485132	0.464574	0.495552	0.409957	0.144531	0.312887	0.279212	0.235072	0.229636	0.268629	0.267295	0.324785	0.428007	0.221445	0.285796	0.0592157	0.106517	0.0402078
GREM1	0.810622	0.789122	0.744079	0.780908	0.757234	0.748448	0.765413	0.747215	0.74463	0.764727	1	0.70106	0.731128	0.691287	0.756114	0.601956	0.635593	0.623065	0.630149	0.500499	0.594756	0.671639	0.618276	0.656204	0.624607	0.616343	0.508905	0.406072	0.373781	0.416376	0.450515	0.477978	0.51011	0.47574	0.427096	0.25865	0.301057	0.243347	0.222848	0.189966	0.254364	0.349852	0.420776	0.374486	0.259493	0.256882	0.0153409	0.0402128	0.019811
TGFB1	0.638907	0.725367	0.704754	0.676813	0.66102	0.741628	0.671019	0.641962	0.689345	0.689384	0.70106	1	0.676034	0.654429	0.615789	0.60836	0.723533	0.787606	0.544277	0.48587	0.414777	0.563042	0.55709	0.540332	0.465468	0.511591	0.519788	0.480632	0.382008	0.30318	0.401113	0.472069	0.371751	0.345485	0.370613	0.176356	0.198477	0.0878608	0.2391	0.21337	0.267449	0.261296	0.377552	0.428328	0.480272	0.379187	0.16753	0.125276	0.214367
LOXL2	0.699305	0.840992	0.809258	0.60398	0.658607	0.677621	0.668184	0.633178	0.827251	0.829709	0.731128	0.676034	1	0.635532	0.683776	0.467386	0.600205	0.518066	0.649182	0.515869	0.565515	0.513191	0.632761	0.428739	0.52388	0.598198	0.547379	0.41294	0.254524	0.569693	0.454094	0.461432	0.423784	0.462903	0.385733	0.122435	0.182596	0.197879	0.197987	0.179372	0.229408	0.319608	0.344527	0.456825	0.292227	0.385042	0.1672	0.144233	0.0620954
LOXL3	0.578979	0.711217	0.633546	0.660189	0.696225	0.582826	0.657452	0.604495	0.722738	0.65813	0.691287	0.654429	0.635532	1	0.610703	0.589982	0.717583	0.547496	0.516343	0.434686	0.457657	0.579102	0.553432	0.502028	0.467559	0.537051	0.503997	0.345442	0.289692	0.30755	0.539539	0.395772	0.376248	0.250299	0.296161	0.18539	0.228745	0.0992062	0.128093	0.0895883	0.193543	0.279752	0.346367	0.351765	0.315134	0.363782	0.113097	-0.0462733	-0.0281644
TWIST1	0.684257	0.796724	0.75182	0.704014	0.702385	0.674396	0.573586	0.612203	0.76397	0.686156	0.756114	0.615789	0.683776	0.610703	1	0.546639	0.585422	0.535145	0.677185	0.452645	0.468026	0.540582	0.550484	0.447297	0.551953	0.488471	0.376422	0.278739	0.243477	0.397861	0.506775	0.409887	0.406437	0.306643	0.382756	0.151514	0.159111	0.152935	0.109545	0.0899243	0.113673	0.400492	0.459001	0.314681	0.239253	0.278383	0.0171622	0.0381184	-0.0309985
GLIPR2	0.541076	0.558456	0.524795	0.590813	0.638664	0.571826	0.503033	0.465781	0.564498	0.614904	0.601956	0.60836	0.467386	0.589982	0.546639	1	0.636066	0.576769	0.438841	0.430691	0.379547	0.543733	0.482877	0.556401	0.460602	0.460632	0.374697	0.162845	0.30757	0.169148	0.349467	0.410852	0.410736	0.259552	0.243523	0.0439982	0.213853	0.127324	0.0351681	0.0744271	0.191235	0.24717	0.273589	0.398332	0.268611	0.169289	0.183882	0.117691	0.0727448
HK3	0.501049	0.699971	0.605181	0.670238	0.666636	0.525207	0.597323	0.586732	0.688642	0.657821	0.635593	0.723533	0.600205	0.717583	0.585422	0.636066	1	0.683518	0.543139	0.390034	0.352005	0.588327	0.429745	0.509555	0.386256	0.535816	0.541068	0.383675	0.357872	0.230578	0.419758	0.352745	0.226189	0.158051	0.217862	0.129906	0.157819	0.0835607	0.0834663	0.125698	0.229117	0.182613	0.350712	0.418883	0.360273	0.434889	0.181112	0.0327097	0.0946894
NFATC1	0.517691	0.617396	0.550176	0.650051	0.620766	0.619428	0.585174	0.631545	0.559709	0.599716	0.623065	0.787606	0.518066	0.547496	0.535145	0.576769	0.683518	1	0.367146	0.36554	0.379162	0.554914	0.438678	0.541979	0.364482	0.42341	0.454214	0.492164	0.412098	0.14552	0.358102	0.366536	0.353423	0.166308	0.213568	0.222305	0.137966	0.0106088	0.127463	0.302526	0.259681	0.268679	0.321298	0.516367	0.420163	0.400737	0.121868	0.179607	0.308793
WNT2	0.534003	0.648871	0.699407	0.545174	0.524942	0.560004	0.462098	0.474043	0.707845	0.638394	0.630149	0.544277	0.649182	0.516343	0.677185	0.438841	0.543139	0.367146	1	0.377127	0.412325	0.426884	0.477912	0.428062	0.566447	0.605647	0.453618	0.136874	0.0931898	0.530119	0.339447	0.335606	0.318004	0.414755	0.413336	-0.0213831	0.105447	0.32478	0.166844	0.179324	0.165226	0.333154	0.370427	0.210704	0.113471	0.198134	0.0972006	0.00761281	-0.0677077
HEY2	0.665438	0.519933	0.57998	0.547395	0.585116	0.534408	0.557224	0.557502	0.582737	0.591411	0.500499	0.48587	0.515869	0.434686	0.452645	0.430691	0.390034	0.36554	0.377127	1	0.546246	0.457486	0.701316	0.51178	0.651586	0.498986	0.343091	0.281319	0.348954	0.137738	0.381849	0.548227	0.347471	0.363569	0.435704	0.19581	0.212149	0.283974	0.234073	0.107035	0.121524	0.163414	0.189061	0.17549	0.12366	0.0914792	-0.246527	-0.112653	-0.109494
TGFB2	0.659587	0.510573	0.592855	0.475276	0.566091	0.537532	0.625633	0.616806	0.555364	0.58532	0.594756	0.414777	0.565515	0.457657	0.468026	0.379547	0.352005	0.379162	0.412325	0.546246	1	0.512487	0.692166	0.541683	0.586677	0.569921	0.387678	0.308029	0.320904	0.425682	0.355619	0.423144	0.386103	0.498328	0.456851	0.132867	0.285339	0.287324	0.235909	0.237058	0.17953	0.191426	0.136146	0.292041	0.0909989	0.181377	-0.169589	0.0371422	0.0377209
SFRP1	0.691362	0.592984	0.572237	0.669038	0.632869	0.602055	0.665412	0.653239	0.63225	0.664207	0.671639	0.563042	0.513191	0.579102	0.540582	0.543733	0.588327	0.554914	0.426884	0.457486	0.512487	1	0.600012	0.743271	0.600943	0.65921	0.439206	0.339273	0.498737	0.242491	0.375021	0.38882	0.374734	0.377727	0.287727	0.221236	0.358289	0.201703	0.263998	0.243177	0.192226	0.195349	0.273221	0.289797	0.117244	0.229617	-0.0362629	0.0317476	-0.00971625
HEYL	0.751347	0.628238	0.70473	0.576788	0.6834	0.673592	0.665958	0.623887	0.68046	0.696628	0.618276	0.55709	0.632761	0.553432	0.550484	0.482877	0.429745	0.438678	0.477912	0.701316	0.692166	0.600012	1	0.604165	0.699541	0.594832	0.385692	0.32703	0.329092	0.32751	0.451035	0.48603	0.388475	0.468919	0.471063	0.140836	0.312901	0.385023	0.298493	0.216851	0.147653	0.164245	0.21104	0.244653	0.0785378	0.162608	-0.140684	-0.00765495	-0.0858039
IGF1	0.652307	0.494894	0.551908	0.585228	0.592135	0.556378	0.595571	0.630909	0.563085	0.609033	0.656204	0.540332	0.428739	0.502028	0.447297	0.556401	0.509555	0.541979	0.428062	0.51178	0.541683	0.743271	0.604165	1	0.67907	0.683811	0.438832	0.236121	0.479585	0.227574	0.228656	0.460132	0.397262	0.490509	0.430152	0.166898	0.376486	0.350829	0.365579	0.285393	0.256848	0.0931317	0.199456	0.260043	0.0551039	0.107387	-0.115365	0.0645759	0.0109146
EPHA3	0.70775	0.495213	0.621375	0.500497	0.563889	0.587038	0.535633	0.622126	0.62427	0.650646	0.624607	0.465468	0.52388	0.467559	0.551953	0.460602	0.386256	0.364482	0.566447	0.651586	0.586677	0.600943	0.699541	0.67907	1	0.736403	0.470186	0.162442	0.332059	0.351044	0.295574	0.441396	0.414812	0.566486	0.49827	0.125264	0.313027	0.447734	0.359197	0.23621	0.191931	0.210079	0.215461	0.177668	-0.000501531	0.00997783	-0.218352	0.0134403	-0.143735
HGF	0.594785	0.513394	0.632212	0.439128	0.518905	0.52245	0.58517	0.632045	0.666976	0.718055	0.616343	0.511591	0.598198	0.537051	0.488471	0.460632	0.535816	0.42341	0.605647	0.498986	0.569921	0.65921	0.594832	0.683811	0.736403	1	0.616459	0.246928	0.357789	0.50493	0.302518	0.353983	0.303226	0.587637	0.4217	0.14589	0.331369	0.336531	0.353616	0.309842	0.359538	0.20183	0.17052	0.296322	0.00875192	0.187562	-0.0195666	0.0706735	-0.0270591
LIMS1	0.359469	0.469751	0.401728	0.384483	0.449271	0.335689	0.467989	0.56092	0.54027	0.511957	0.508905	0.519788	0.547379	0.503997	0.376422	0.374697	0.541068	0.454214	0.453618	0.343091	0.387678	0.439206	0.385692	0.438832	0.470186	0.616459	1	0.307664	0.298528	0.376638	0.259062	0.275738	0.271481	0.264759	0.254531	0.223306	0.0920701	0.0811023	0.170431	0.34736	0.385202	0.283521	0.17141	0.474948	0.182221	0.370591	0.115138	0.1182	0.237431
BCL9L	0.378321	0.470189	0.396894	0.429248	0.432264	0.354556	0.556305	0.486821	0.314926	0.344483	0.406072	0.480632	0.41294	0.345442	0.278739	0.162845	0.383675	0.492164	0.136874	0.281319	0.308029	0.339273	0.32703	0.236121	0.162442	0.246928	0.307664	1	0.330585	0.0683097	0.301709	0.233825	0.0626868	0.121844	0.151991	0.301035	0.045268	0.138424	0.219479	0.110737	0.180324	0.0550121	0.245904	0.286992	0.385635	0.461804	0.106421	0.11849	0.172125
GCNT2	0.398175	0.252453	0.279687	0.341944	0.352618	0.274831	0.380314	0.510765	0.301078	0.340579	0.373781	0.382008	0.254524	0.289692	0.243477	0.30757	0.357872	0.412098	0.0931898	0.348954	0.320904	0.498737	0.329092	0.479585	0.332059	0.357789	0.298528	0.330585	1	0.132202	0.205818	0.291927	0.160713	0.276583	0.220009	0.341856	0.207722	-0.026805	0.134894	0.166146	0.16707	0.12759	0.154969	0.342426	0.15564	0.193706	-0.105691	0.0871994	0.0143987
WNT5A	0.310344	0.353918	0.521989	0.0850159	0.196321	0.294321	0.25968	0.298205	0.544895	0.503687	0.416376	0.30318	0.569693	0.30755	0.397861	0.169148	0.230578	0.14552	0.530119	0.137738	0.425682	0.242491	0.32751	0.227574	0.351044	0.50493	0.376638	0.0683097	0.132202	1	0.176147	0.109099	0.145814	0.604256	0.310028	-0.123597	0.0857947	0.12549	0.0850674	0.0946878	0.115097	0.305494	0.162818	0.319168	-0.01152	0.171676	0.0628883	0.199056	0.0446307
SNAI1	0.439931	0.513485	0.485895	0.477474	0.536638	0.384533	0.463063	0.452116	0.480326	0.456917	0.450515	0.401113	0.454094	0.539539	0.506775	0.349467	0.419758	0.358102	0.339447	0.381849	0.355619	0.375021	0.451035	0.228656	0.295574	0.302518	0.259062	0.301709	0.205818	0.176147	1	0.282509	0.178249	0.0562151	0.111178	0.207509	0.132084	0.0905624	-0.0124302	-0.114167	0.103139	0.248797	0.356749	0.169237	0.115091	0.256214	-0.00823364	-0.122405	-0.142668
HEY1	0.533082	0.471118	0.465051	0.494255	0.470567	0.493373	0.437852	0.470548	0.518806	0.485132	0.477978	0.472069	0.461432	0.395772	0.409887	0.410852	0.352745	0.366536	0.335606	0.548227	0.423144	0.38882	0.48603	0.460132	0.441396	0.353983	0.275738	0.233825	0.291927	0.109099	0.282509	1	0.351326	0.355437	0.347293	0.167482	0.187864	0.332265	0.369773	0.161802	0.113481	0.138779	0.2976	0.214592	0.200156	0.0242984	-0.0495511	0.00553461	0.0239755
TGFBR1	0.495651	0.445579	0.386989	0.483631	0.465504	0.539988	0.41689	0.430431	0.44094	0.464574	0.51011	0.371751	0.423784	0.376248	0.406437	0.410736	0.226189	0.353423	0.318004	0.347471	0.386103	0.374734	0.388475	0.397262	0.414812	0.303226	0.271481	0.0626868	0.160713	0.145814	0.178249	0.351326	1	0.244133	0.261641	0.143505	0.209879	0.133432	0.0928441	0.301672	0.266593	0.305537	0.245115	0.353312	0.25258	0.105172	0.0498363	0.043287	0.0843039
FOXF2	0.544998	0.294295	0.53034	0.167656	0.210975	0.446316	0.407658	0.375607	0.449239	0.495552	0.47574	0.345485	0.462903	0.250299	0.306643	0.259552	0.158051	0.166308	0.414755	0.363569	0.498328	0.377727	0.468919	0.490509	0.566486	0.587637	0.264759	0.121844	0.276583	0.604256	0.0562151	0.355437	0.244133	1	0.423053	-0.0593614	0.314419	0.309534	0.36406	0.172763	0.0707067	0.211853	0.124102	0.117977	-0.0315701	-0.052345	-0.130329	0.188417	-0.0694554
LEF1	0.439483	0.345274	0.456551	0.34124	0.400828	0.346109	0.360947	0.346283	0.38925	0.409957	0.427096	0.370613	0.385733	0.296161	0.382756	0.243523	0.217862	0.213568	0.413336	0.435704	0.456851	0.287727	0.471063	0.430152	0.49827	0.4217	0.254531	0.151991	0.220009	0.310028	0.111178	0.347293	0.261641	0.423053	1	0.0935523	0.122317	0.200319	0.313926	0.183631	0.204032	0.106329	0.118912	0.189575	0.109078	0.0362463	-0.157846	0.0726159	0.00479703
TGFBR3	0.21097	0.175215	0.0953361	0.260382	0.265392	0.113762	0.244898	0.354935	0.11893	0.144531	0.25865	0.176356	0.122435	0.18539	0.151514	0.0439982	0.129906	0.222305	-0.0213831	0.19581	0.132867	0.221236	0.140836	0.166898	0.125264	0.14589	0.223306	0.301035	0.341856	-0.123597	0.207509	0.167482	0.143505	-0.0593614	0.0935523	1	-0.000364991	-0.0108814	0.0265502	0.13243	0.193605	0.0955665	0.0636416	0.14395	0.105198	0.112093	-0.0769124	-0.164839	-0.00624782
PRKAA2	0.40842	0.169541	0.267739	0.235	0.207467	0.338714	0.382746	0.24482	0.186218	0.312887	0.301057	0.198477	0.182596	0.228745	0.159111	0.213853	0.157819	0.137966	0.105447	0.212149	0.285339	0.358289	0.312901	0.376486	0.313027	0.331369	0.0920701	0.045268	0.207722	0.0857947	0.132084	0.187864	0.209879	0.314419	0.122317	-0.000364991	1	0.172743	0.317879	0.190769	0.130089	-0.0208314	0.0616393	-0.051949	-0.0179165	-0.073252	-0.0532602	-0.131604	-0.086848
DAB2	0.311157	0.194397	0.292627	0.171454	0.190091	0.268991	0.202207	0.202182	0.261144	0.279212	0.243347	0.0878608	0.197879	0.0992062	0.152935	0.127324	0.0835607	0.0106088	0.32478	0.283974	0.287324	0.201703	0.385023	0.350829	0.447734	0.336531	0.0811023	0.138424	-0.026805	0.12549	0.0905624	0.332265	0.133432	0.309534	0.200319	-0.0108814	0.172743	1	0.419911	0.138503	0.0440322	-0.00315284	0.14284	-0.110836	-0.158969	-0.119832	-0.168749	-0.0182231	-0.198679
SMAD7	0.2821	0.162409	0.267155	0.146932	0.145303	0.262105	0.272051	0.242511	0.209937	0.235072	0.222848	0.2391	0.197987	0.128093	0.109545	0.0351681	0.0834663	0.127463	0.166844	0.234073	0.235909	0.263998	0.298493	0.365579	0.359197	0.353616	0.170431	0.219479	0.134894	0.0850674	-0.0124302	0.369773	0.0928441	0.36406	0.313926	0.0265502	0.317879	0.419911	1	0.300668	0.0977295	-0.083677	0.0774424	-0.00547877	-0.0412443	0.0220232	-0.158091	0.0360463	0.157254
ARNT	0.138566	0.162516	0.179218	0.183154	0.163604	0.247264	0.225533	0.324184	0.162156	0.229636	0.189966	0.21337	0.179372	0.0895883	0.0899243	0.0744271	0.125698	0.302526	0.179324	0.107035	0.237058	0.243177	0.216851	0.285393	0.23621	0.309842	0.34736	0.110737	0.166146	0.0946878	-0.114167	0.161802	0.301672	0.172763	0.183631	0.13243	0.190769	0.138503	0.300668	1	0.36804	0.165508	0.000677676	0.329452	0.0640254	0.105257	0.0900898	0.120818	0.323983
RBPJ	0.155349	0.226257	0.16221	0.204877	0.230825	0.135789	0.275801	0.303545	0.184572	0.268629	0.254364	0.267449	0.229408	0.193543	0.113673	0.191235	0.229117	0.259681	0.165226	0.121524	0.17953	0.192226	0.147653	0.256848	0.191931	0.359538	0.385202	0.180324	0.16707	0.115097	0.103139	0.113481	0.266593	0.0707067	0.204032	0.193605	0.130089	0.0440322	0.0977295	0.36804	1	0.111743	0.0292523	0.318997	0.149236	0.145111	0.154907	-0.039921	0.20942
BPGM	0.249354	0.308943	0.239747	0.246976	0.286567	0.225452	0.190468	0.270923	0.39858	0.267295	0.349852	0.261296	0.319608	0.279752	0.400492	0.24717	0.182613	0.268679	0.333154	0.163414	0.191426	0.195349	0.164245	0.0931317	0.210079	0.20183	0.283521	0.0550121	0.12759	0.305494	0.248797	0.138779	0.305537	0.211853	0.106329	0.0955665	-0.0208314	-0.00315284	-0.083677	0.165508	0.111743	1	0.339736	0.332535	0.113285	0.100798	0.000307619	0.0309274	0.128991
S100A4	0.357251	0.454412	0.359418	0.407146	0.379036	0.376604	0.306488	0.338178	0.397338	0.324785	0.420776	0.377552	0.344527	0.346367	0.459001	0.273589	0.350712	0.321298	0.370427	0.189061	0.136146	0.273221	0.21104	0.199456	0.215461	0.17052	0.17141	0.245904	0.154969	0.162818	0.356749	0.2976	0.245115	0.124102	0.118912	0.0636416	0.0616393	0.14284	0.0774424	0.000677676	0.0292523	0.339736	1	0.18293	0.348934	0.269013	0.117682	0.045817	0.118757
HIF1A	0.205235	0.404094	0.308433	0.316033	0.415477	0.230451	0.278574	0.436023	0.446562	0.428007	0.374486	0.428328	0.456825	0.351765	0.314681	0.398332	0.418883	0.516367	0.210704	0.17549	0.292041	0.289797	0.244653	0.260043	0.177668	0.296322	0.474948	0.286992	0.342426	0.319168	0.169237	0.214592	0.353312	0.117977	0.189575	0.14395	-0.051949	-0.110836	-0.00547877	0.329452	0.318997	0.332535	0.18293	1	0.386452	0.457242	0.233778	0.374834	0.514323
ENO2	0.251447	0.35492	0.227685	0.343507	0.317202	0.343596	0.335774	0.261507	0.221938	0.221445	0.259493	0.480272	0.292227	0.315134	0.239253	0.268611	0.360273	0.420163	0.113471	0.12366	0.0909989	0.117244	0.0785378	0.0551039	-0.000501531	0.00875192	0.182221	0.385635	0.15564	-0.01152	0.115091	0.200156	0.25258	-0.0315701	0.109078	0.105198	-0.0179165	-0.158969	-0.0412443	0.0640254	0.149236	0.113285	0.348934	0.386452	1	0.529577	0.363138	0.24539	0.297543
PFKFB3	0.172681	0.43442	0.328628	0.32207	0.274577	0.180623	0.33486	0.29924	0.306123	0.285796	0.256882	0.379187	0.385042	0.363782	0.278383	0.169289	0.434889	0.400737	0.198134	0.0914792	0.181377	0.229617	0.162608	0.107387	0.00997783	0.187562	0.370591	0.461804	0.193706	0.171676	0.256214	0.0242984	0.105172	-0.052345	0.0362463	0.112093	-0.073252	-0.119832	0.0220232	0.105257	0.145111	0.100798	0.269013	0.457242	0.529577	1	0.310966	0.257056	0.259981
PFKFB4	-0.0863882	0.134848	0.0368808	0.0560491	0.0513607	0.0587944	-0.00276807	-0.0452525	0.0462139	0.0592157	0.0153409	0.16753	0.1672	0.113097	0.0171622	0.183882	0.181112	0.121868	0.0972006	-0.246527	-0.169589	-0.0362629	-0.140684	-0.115365	-0.218352	-0.0195666	0.115138	0.106421	-0.105691	0.0628883	-0.00823364	-0.0495511	0.0498363	-0.130329	-0.157846	-0.0769124	-0.0532602	-0.168749	-0.158091	0.0900898	0.154907	0.000307619	0.117682	0.233778	0.363138	0.310966	1	0.305594	0.286543
BMP2	-0.0161926	0.0362615	0.0842861	-0.0569253	0.028202	0.0264771	-0.058571	0.0603868	0.0496795	0.106517	0.0402128	0.125276	0.144233	-0.0462733	0.0381184	0.117691	0.0327097	0.179607	0.00761281	-0.112653	0.0371422	0.0317476	-0.00765495	0.0645759	0.0134403	0.0706735	0.1182	0.11849	0.0871994	0.199056	-0.122405	0.00553461	0.043287	0.188417	0.0726159	-0.164839	-0.131604	-0.0182231	0.0360463	0.120818	-0.039921	0.0309274	0.045817	0.374834	0.24539	0.257056	0.305594	1	0.247835
SMAD2	-0.0851283	0.0541181	-0.0465388	-0.00452393	0.0531851	0.0274857	0.0230334	0.0780591	0.0119977	0.0402078	0.019811	0.214367	0.0620954	-0.0281644	-0.0309985	0.0727448	0.0946894	0.308793	-0.0677077	-0.109494	0.0377209	-0.00971625	-0.0858039	0.0109146	-0.143735	-0.0270591	0.237431	0.172125	0.0143987	0.0446307	-0.142668	0.0239755	0.0843039	-0.0694554	0.00479703	-0.00624782	-0.086848	-0.198679	0.157254	0.323983	0.20942	0.128991	0.118757	0.514323	0.297543	0.259981	0.286543	0.247835	1
SMAD4	-0.0475094	0.0768642	-0.0103144	0.07818	0.143166	0.0865319	0.0447997	0.119462	0.127995	0.0916517	0.125653	0.28576	0.0826455	0.129476	0.0483774	0.145863	0.192486	0.259576	0.0399885	-0.0640254	0.0167896	0.059745	-0.0315858	0.0619766	-0.0729591	0.0544466	0.277099	0.119303	0.0276142	0.0543075	-0.0530425	0.0390362	0.126406	-0.0496744	0.0166439	0.0535151	-0.0285099	-0.176389	0.134127	0.236776	0.148721	0.225999	0.0556608	0.471552	0.257436	0.197575	0.224098	0.170412	0.68938
INSR	0.0480053	0.119919	0.139045	0.0999235	0.0747022	0.217986	0.07489	0.158305	0.0127302	0.130371	0.0217724	0.202045	0.103769	-0.0312162	-0.0142398	0.0617579	0.123568	0.322609	-0.0184171	0.0308655	0.0188313	0.0826119	0.0437454	0.0836425	-0.00184825	0.0621305	0.0961016	0.254014	0.095332	-0.0283426	-0.134826	0.0158277	0.108939	-0.00472546	-0.0288314	0.0918746	-0.0263448	0.0217465	0.0357051	0.362382	0.256237	-0.0900152	-0.0878766	0.23201	0.205931	0.19069	0.150458	0.287862	0.264062
FGFR2	0.071255	0.110021	0.0491084	0.134848	0.164573	0.226673	0.112931	0.174134	0.025541	0.113192	0.085174	0.244902	0.0864242	-0.00796866	0.0275243	0.209186	0.120583	0.313851	0.0196069	0.0160779	0.0193242	0.106207	0.0450099	0.158315	0.0220557	0.0807899	0.17398	0.131196	0.133798	-0.0422083	-0.166996	0.0697138	0.182735	0.0883507	4.92394e-05	0.126336	0.0398957	-0.06227	-0.0476729	0.448052	0.224027	0.129123	0.104261	0.308213	0.241217	0.0958884	0.26799	0.342237	0.366774
STAT3	0.0202054	0.18599	0.159831	0.0805292	0.0919797	0.0696214	0.0672006	0.218324	0.165782	0.213178	0.145561	0.232738	0.233591	0.0451561	0.0903862	0.162961	0.190662	0.315795	0.13781	0.0184886	0.0412382	0.18346	0.0804236	0.165232	0.067493	0.230424	0.379494	0.201834	0.1101	0.175401	-0.0615309	0.0595213	0.0861598	0.105471	-0.0237755	0.0718895	-0.00970652	0.0826252	0.150852	0.394108	0.248915	0.145242	0.039791	0.431472	0.110168	0.346101	0.17986	0.289132	0.396416
HK1	-0.00535034	0.146301	0.0693793	0.104175	0.103589	0.130889	0.126982	0.159438	0.0663153	0.0868131	0.0672706	0.185639	0.104178	0.0301634	0.0362524	0.120693	0.181515	0.258017	0.0240709	-0.0491551	0.0857395	0.056833	0.0367097	0.0728971	-0.0264207	0.0618698	0.177574	0.212265	0.053873	0.0387113	-0.0969518	0.144758	0.0574969	-0.0236659	-0.107904	-0.0337533	-0.0155454	0.103227	0.145555	0.292587	0.26586	-0.0303309	0.110586	0.309947	0.212151	0.327736	0.20335	0.202826	0.342977
NCOR1	0.000428433	0.124553	0.0146414	0.0535887	0.0977026	0.0514044	0.173495	0.188964	0.0618726	0.133457	0.0535735	0.220907	0.174781	0.0288558	-0.0575654	0.0369671	0.155144	0.256567	-0.0393742	-0.0016381	0.107604	0.124945	0.0492023	0.138038	-0.0162216	0.170518	0.387711	0.253015	0.0730078	0.0842014	-0.220666	0.000798998	0.0183698	0.0605243	0.081745	0.00809353	-0.0300531	-0.0951889	0.138329	0.412614	0.293729	-0.0685427	-0.0407286	0.412228	0.217325	0.322578	0.18151	0.283414	0.52986
PFKFB2	-0.326899	-0.304341	-0.291888	-0.386013	-0.3681	-0.366756	-0.340356	-0.284225	-0.322563	-0.287008	-0.347607	-0.343943	-0.201815	-0.41184	-0.327572	-0.303023	-0.37008	-0.298204	-0.246334	-0.226891	-0.13758	-0.258444	-0.209208	-0.262231	-0.242422	-0.165242	-0.186066	-0.162748	-0.0798906	-0.0387219	-0.363157	-0.192902	-0.238212	-0.0194115	-0.0942843	-0.0894212	-0.17784	0.0190105	-0.0250958	0.142613	-0.0720453	-0.162623	-0.342395	-0.010789	-0.190757	-0.0711575	0.00503663	0.26389	0.0804282
STRAP	-0.197745	-0.17408	-0.240533	-0.199814	-0.160207	-0.306448	-0.205672	-0.221752	-0.0713641	-0.190129	-0.170719	-0.263442	-0.10057	-0.0562304	-0.11459	-0.148825	-0.184279	-0.375738	-0.0191074	-0.104589	-0.0581669	-0.187559	-0.177134	-0.227937	-0.189886	-0.129486	-0.0144053	-0.289404	-0.148021	0.0754571	0.0392473	-0.0794226	-0.12483	-0.118249	-0.102758	-0.080149	-0.200533	-0.112851	-0.19337	-0.392536	-0.0877299	0.0536049	-0.0127763	-0.121047	-0.158103	-0.10267	-0.0839283	-0.206274	-0.125407
ELL3	-0.424605	-0.357476	-0.444215	-0.326242	-0.280403	-0.315444	-0.496383	-0.374494	-0.335173	-0.375305	-0.393011	-0.245654	-0.376418	-0.343098	-0.297476	-0.202977	-0.23768	-0.223836	-0.33184	-0.345487	-0.443739	-0.395073	-0.359726	-0.345087	-0.405865	-0.436149	-0.286726	-0.234771	-0.153781	-0.253065	-0.288848	-0.242229	-0.196855	-0.335359	-0.29218	-0.107166	-0.299253	-0.290845	-0.303464	-0.213778	-0.193288	-0.149954	-0.0665838	-0.0639416	0.0080113	-0.137803	0.0742987	0.0607649	0.115094
TRIM28	-0.29416	-0.151961	-0.207627	-0.237117	-0.224783	-0.252259	-0.145408	-0.371499	-0.304463	-0.30406	-0.274926	-0.183467	-0.181841	-0.0450957	-0.252628	-0.186787	-0.166454	-0.220339	-0.262633	-0.259861	-0.220508	-0.298641	-0.259239	-0.297715	-0.432692	-0.388875	-0.214754	-0.0932269	-0.22283	-0.154306	-0.0132053	-0.214415	-0.273012	-0.281444	-0.152847	-0.152632	-0.0683746	-0.300284	-0.143315	-0.302369	-0.122282	-0.161409	-0.0546714	-0.192188	0.049016	-0.0324026	0.0402347	-0.140325	0.0440804
PRKAG1	-0.251352	-0.283345	-0.347457	-0.216509	-0.219507	-0.292939	-0.364239	-0.269127	-0.173724	-0.308733	-0.233162	-0.289397	-0.239897	-0.259149	-0.112654	-0.181109	-0.256082	-0.311613	-0.112472	-0.214665	-0.195391	-0.317833	-0.299512	-0.270674	-0.251354	-0.332159	-0.232352	-0.285358	-0.218789	-0.0587928	-0.0931101	-0.0612644	-0.072453	-0.151921	-0.082975	-0.11806	-0.240065	-0.0907492	-0.209704	-0.256885	-0.281272	0.123507	0.15349	-0.0745966	-0.032197	-0.136043	-0.00863263	-0.0543547	0.0603127
EZH2	-0.450381	-0.289781	-0.35684	-0.367365	-0.357579	-0.486182	-0.331802	-0.399579	-0.278436	-0.363453	-0.360397	-0.292626	-0.258579	-0.0969391	-0.337826	-0.234898	-0.161082	-0.290604	-0.252825	-0.301328	-0.308592	-0.343618	-0.425684	-0.379285	-0.371914	-0.28411	-0.024106	-0.195921	-0.177925	-0.0239486	-0.125213	-0.284269	-0.326166	-0.227144	-0.229669	-0.126807	-0.209131	-0.358641	-0.292672	-0.285542	-0.105688	0.0540298	-0.240128	-0.0250298	-0.0533191	0.0132723	0.103028	-0.042886	-0.0912731
SDHAF2	-0.287012	-0.282587	-0.303971	-0.20955	-0.209496	-0.287974	-0.38628	-0.34809	-0.271629	-0.363834	-0.322883	-0.265865	-0.31836	-0.299631	-0.144838	-0.128836	-0.324542	-0.252726	-0.22128	-0.193496	-0.333453	-0.348183	-0.287206	-0.419745	-0.34362	-0.474401	-0.367286	-0.167438	-0.263323	-0.271453	0.0207176	-0.159764	-0.202715	-0.310661	-0.271405	-0.064997	-0.264299	-0.152986	-0.255611	-0.409161	-0.35224	0.0516953	0.0931208	-0.234318	-0.0784972	-0.187373	0.0604137	-0.0212257	-0.0951295
PPP2R5D	-0.287917	-0.18301	-0.227737	-0.244273	-0.251138	-0.290111	-0.202886	-0.262389	-0.221762	-0.199633	-0.273984	-0.228725	-0.133321	-0.143373	-0.217276	-0.157335	-0.0727073	-0.166205	-0.196401	-0.165599	-0.21383	-0.203399	-0.271695	-0.342049	-0.263223	-0.184961	-0.0356209	-0.0211074	-0.162407	-0.0806516	-0.0655863	-0.30203	-0.215212	-0.195474	-0.233434	-0.0563755	-0.123939	-0.265271	-0.240929	-0.135131	-0.0766576	0.011923	-0.211459	-0.0262141	-0.034561	-0.0130728	0.00175384	-0.0254953	-0.0324508
ECD	-0.26939	-0.271051	-0.268918	-0.303159	-0.246503	-0.328975	-0.246559	-0.208405	-0.132974	-0.281479	-0.2683	-0.331397	-0.19216	-0.173543	-0.205464	-0.332331	-0.253885	-0.382218	-0.101512	-0.164654	-0.129154	-0.315395	-0.189979	-0.296502	-0.155294	-0.165846	-0.108619	-0.223398	-0.227398	-0.00695087	-0.0561715	-0.144626	-0.166608	-0.0871522	-0.195522	-0.0468266	-0.247014	-0.00595593	-0.179064	-0.134178	-0.145543	0.0949122	-0.0947401	-0.19519	-0.200311	-0.167165	-0.159257	-0.153205	-0.18095
HKDC1	-0.180446	-0.111241	-0.170923	-0.187301	-0.222281	-0.316893	-0.123528	-0.21865	-0.10378	-0.224474	-0.203747	-0.224755	-0.0932477	-0.155107	-0.164036	-0.314014	-0.119577	-0.223715	-0.150237	-0.125761	-0.213148	-0.170163	-0.21549	-0.20181	-0.221372	-0.160779	-0.104157	0.104317	-0.0289015	-0.0412382	-0.011286	-0.104796	-0.401077	-0.0752088	-0.114809	-0.077516	-0.101386	-0.0353945	0.0361173	-0.313972	-0.234782	-0.153442	-0.0746586	-0.162536	-0.0555679	0.138505	-0.13705	-0.0581365	-0.153908
MSX1	-0.223252	-0.297506	-0.272447	-0.199984	-0.233835	-0.25316	-0.244058	-0.206986	-0.250883	-0.282325	-0.233936	-0.136751	-0.268881	-0.224177	-0.222856	-0.199515	-0.214309	-0.192316	-0.264435	-0.0794455	-0.162779	-0.248108	-0.206445	-0.218817	-0.222066	-0.295305	-0.231793	-0.140053	-0.0691493	-0.17157	0.00959254	-0.12345	-0.14649	-0.186304	0.00476454	0.0107393	-0.0964098	-0.0917472	-0.0264888	-0.222749	-0.0514932	-0.129307	-0.0169546	-0.0881928	-0.0152439	-0.0442332	-0.137167	-0.207364	-0.0803932
PFKM	-0.223452	-0.216452	-0.246946	-0.197845	-0.174421	-0.312389	-0.149626	-0.152735	-0.234968	-0.277899	-0.253493	-0.26077	-0.225821	-0.0521146	-0.222233	-0.260987	-0.134815	-0.311844	-0.190748	-0.173767	-0.140519	-0.198853	-0.12516	-0.205472	-0.193392	-0.131142	-0.0951224	-0.146141	-0.153016	-0.145366	0.0765611	-0.221965	-0.260671	-0.23836	-0.119841	-0.0628056	-0.0358183	-0.0585213	-0.162288	-0.205126	-0.0229247	-0.254426	-0.131522	-0.177068	-0.105302	-0.0311249	-0.0784906	-0.202462	-0.244023
OVOL2	-0.32982	-0.365188	-0.353303	-0.341344	-0.417685	-0.241658	-0.379376	-0.323655	-0.373646	-0.394347	-0.365722	-0.296688	-0.354336	-0.399415	-0.33965	-0.393816	-0.391453	-0.251412	-0.272819	-0.314515	-0.303081	-0.362839	-0.342975	-0.353474	-0.331841	-0.417511	-0.348524	-0.209054	-0.259841	-0.157027	-0.39467	-0.189787	-0.15197	-0.121941	-0.221584	-0.0828678	-0.267426	-0.127566	0.0105773	0.0725073	-0.300384	-0.0560476	-0.128669	-0.174011	-0.0717474	-0.195749	-0.0730621	0.17768	0.101624
PFKL	-0.337592	-0.213119	-0.23802	-0.252111	-0.245225	-0.285743	-0.257763	-0.336007	-0.338623	-0.250801	-0.364287	-0.216124	-0.158821	-0.36798	-0.349846	-0.206675	-0.154489	-0.172145	-0.27126	-0.263429	-0.346192	-0.316997	-0.265813	-0.308227	-0.42172	-0.306379	-0.217839	0.00319751	-0.29316	-0.223031	-0.240522	-0.178882	-0.340522	-0.261948	-0.269042	-0.0915756	-0.241007	-0.046119	-0.123814	-0.106051	-0.0916436	-0.376008	-0.150549	-0.11084	-0.0240237	0.0319741	0.33952	0.217562	0.103908
ADAM15	-0.305512	-0.139011	-0.201311	-0.153708	-0.178856	-0.207568	-0.186455	-0.216075	-0.297808	-0.21827	-0.270546	-0.123944	-0.178009	-0.202449	-0.214258	-0.133637	-0.0360752	0.0270715	-0.29841	-0.278188	-0.207416	-0.208938	-0.305667	-0.300419	-0.416613	-0.333276	-0.167771	0.100504	-0.115315	-0.188854	-0.111771	-0.164542	-0.235536	-0.331881	-0.270073	-0.0933477	-0.167053	-0.288871	-0.203479	0.0147987	-0.0938254	-0.160904	-0.0332838	0.126155	0.139517	0.193435	0.274247	0.204225	0.28538
HK2	-0.300483	-0.120702	-0.149691	-0.280008	-0.227518	-0.281429	-0.227296	-0.165442	-0.168651	-0.140636	-0.262646	-0.147619	-0.0211978	-0.215482	-0.271657	-0.136579	-0.114223	-0.0664767	-0.21432	-0.227879	-0.158685	-0.23437	-0.193423	-0.186537	-0.261305	-0.16356	0.0216039	0.00492343	-0.109075	0.0347681	-0.248904	-0.090171	-0.116239	-0.0811734	-0.166022	-0.177945	-0.185886	-0.0465211	-0.0804191	0.101742	0.0475277	-0.0957	-0.125894	0.266217	0.148157	0.273602	0.265487	0.41654	0.248586
TCF7L2	-0.309835	-0.220085	-0.290073	-0.256966	-0.282449	-0.24822	-0.27795	-0.129862	-0.248902	-0.287961	-0.283086	-0.132508	-0.205513	-0.345363	-0.262016	-0.257472	-0.209524	0.01402	-0.340048	-0.262461	-0.295524	-0.276993	-0.339069	-0.246111	-0.353911	-0.32557	-0.1324	0.147266	-0.0152464	-0.137507	-0.332939	-0.082378	-0.087372	-0.139012	-0.225021	-0.00174977	-0.253931	-0.139348	-0.0317269	0.0341874	-0.0755555	-0.0534887	-0.0194404	0.226668	0.251524	0.151656	0.143504	0.368494	0.289404
FOXA1	-0.245189	-0.256696	-0.273206	-0.224907	-0.13215	-0.243353	-0.20368	-0.134116	-0.242105	-0.223556	-0.24264	-0.195695	-0.218277	-0.216372	-0.245132	-0.0352006	-0.208476	-0.0349686	-0.249212	-0.201626	-0.10227	-0.247619	-0.198182	-0.182849	-0.243107	-0.247059	-0.162648	-0.0683514	-0.0266649	-0.113149	-0.261664	-0.164483	0.0324949	-0.116164	-0.058036	-0.0148256	-0.171295	-0.205823	-0.17858	0.18368	0.012855	0.0356782	-0.147443	0.256007	0.044885	-0.0139703	0.0649762	0.223532	0.229047
ALDOC	-0.0621198	0.00644884	-0.0902918	0.00259344	-0.0277512	-0.0517856	-0.138133	-0.0793668	-0.0463799	-0.0813384	-0.0857004	-0.0449957	0.023009	-0.068794	-0.0043021	-0.00321173	-0.0484581	-0.074022	0.0158871	-0.18547	-0.158561	-0.0804646	-0.0968127	-0.19047	-0.157588	-0.141997	-0.0649432	-0.0275192	-0.182727	-0.0604218	-0.000776662	-0.145326	0.0140799	-0.160798	-0.105929	-0.0641721	-0.0960692	-0.0708083	-0.184482	-0.0369432	0.00294878	0.00781891	0.0514678	0.011186	0.29426	0.165748	0.427988	0.202844	-0.0123601
IER3	-0.190879	-0.0513668	-0.0209684	-0.18767	-0.191089	-0.102208	-0.14304	-0.213857	-0.113627	-0.156496	-0.212744	-0.0541598	-0.0483769	-0.150054	-0.0828937	-0.183385	-0.0853029	-0.0860613	-0.062066	-0.254403	-0.160555	-0.244667	-0.164364	-0.293955	-0.349491	-0.180847	-0.158238	0.00709098	-0.162868	0.0728494	0.0145881	-0.147744	-0.200798	-0.0996671	-0.228394	-0.143371	-0.145787	-0.105301	-0.0236669	-0.100673	-0.0264502	-0.0507181	0.107549	0.00545694	0.0893492	0.199626	0.201349	0.123939	0.125455
DDIT4	-0.0280817	0.131666	0.0653016	0.0420768	0.0359249	-0.00710316	-0.0245293	0.00012589	0.0922462	-0.0433109	-0.0363767	0.10281	0.137447	0.064796	0.0941599	-0.0133439	0.064434	0.0605751	-0.0191206	-0.0462535	-0.0573928	-0.150213	-0.0226019	-0.170496	-0.15318	-0.151984	0.013854	0.138077	0.00867019	0.0639711	0.163695	0.108776	-0.0527841	-0.0928289	-0.0499343	-0.0335894	-0.0992734	-0.0908715	0.0283187	-0.105789	-0.0575974	0.0933269	0.275029	0.252541	0.325646	0.398585	0.217033	0.182952	0.167511
ADPGK	-0.192641	-0.0383554	-0.154595	-0.00887375	0.00204369	-0.155695	-0.1709	-0.0912258	0.0136028	-0.102919	-0.0700631	0.0460373	-0.0414773	0.115194	-0.0260294	0.0307162	0.130619	0.019612	-0.0652848	-0.0937919	-0.168331	-0.163926	-0.222504	-0.191285	-0.265444	-0.224933	0.0525932	-0.0576862	0.0135977	-0.0452814	0.0310477	-0.000589857	-0.0604091	-0.257698	-0.136936	-0.0267608	-0.253606	-0.401792	-0.212763	-0.245823	-0.138783	0.0110682	0.0482556	0.184171	0.220566	0.170095	0.135075	-0.0237253	0.169217
MAD2L2	-0.119747	-0.0145317	-0.0532988	0.0314005	0.00827577	-0.0602553	-0.0498648	-0.0957401	-0.0699225	-0.116849	-0.0582202	0.053474	-0.0878603	0.0510282	0.05354	0.0957813	0.0751098	0.0828775	-0.0746728	-0.119157	-0.0548364	-0.130432	-0.201433	-0.18368	-0.263193	-0.202075	-0.106834	-0.0131672	-0.0701621	-0.0771342	0.188569	-0.0365285	-0.135509	-0.270744	-0.150241	0.0824643	-0.0761125	-0.263098	-0.304215	-0.221376	-0.0122373	0.0930528	0.123184	0.0540131	0.140145	0.00664782	0.126851	-0.1749	0.131588
SMAD3	0.0328097	0.0939051	0.0625376	0.0349051	0.0525323	0.0289507	0.110988	0.187337	0.0846308	0.0705083	0.0889141	0.0692879	0.114206	0.0626203	0.0587563	-0.0853846	0.0265822	0.115961	-0.0376981	-0.0286852	0.0179577	0.0588503	-0.0353508	0.03698	-0.0378067	0.0527549	0.127666	0.280818	0.234867	0.0941716	-0.0351742	0.12531	-0.0074052	0.0760175	0.124169	0.233092	0.000118787	-0.0504064	0.243756	0.120908	0.0863268	-0.0410169	-0.0077986	0.172356	0.218379	0.179761	-0.0067925	0.112348	0.216572
DAB2IP	-0.113544	-0.0951645	-0.0636513	-0.106966	-0.135149	-0.130842	0.00666661	-0.0258938	-0.195105	-0.0851816	-0.138917	-0.0907934	-0.0773114	-0.23523	-0.194256	-0.163291	-0.0771901	-0.0166267	-0.20147	0.00850471	-0.0769896	-0.0406348	-0.0372453	0.004129	-0.0753875	-0.0161855	-0.0958087	0.273534	0.0251801	-0.179122	-0.284402	-0.0521734	-0.0960488	0.0380636	-0.0256359	0.110492	-0.0222913	0.0498247	0.143084	0.159415	0.0446571	-0.293762	-0.268652	-0.0844542	-0.148085	0.0139896	-0.069462	0.108697	0.0533039
POFUT2	0.0582893	0.0572202	0.146089	0.0230316	0.00483409	0.1245	0.0197638	-0.0416738	-0.0285934	0.0888735	0.000702549	0.061332	0.0818531	-0.016381	0.0109819	-0.0326741	0.0257349	0.101675	-0.0186257	-0.0145779	-0.0594634	-0.0543758	0.0562172	-0.0630703	-0.0295594	-0.0177064	-0.176897	0.114532	-0.00230258	0.0224166	0.0796368	-0.0482282	-0.0772875	-0.050543	-0.0176247	-0.138289	0.0571101	0.13145	0.0612051	-0.038726	-0.0370915	-0.0811511	0.0333807	-0.173257	0.125184	0.10222	0.106354	0.0866649	-0.0939178
PGAM2	0.0272314	-0.00393864	0.0538455	-0.0119923	-0.062434	0.033295	0.0539897	-0.0261461	-0.0771601	0.00365488	-0.00920776	-0.0386661	-0.0228582	-0.0534679	-0.0247375	-0.194114	-0.0422834	-0.0612436	-0.0514963	0.0117058	-0.000621838	0.0260565	-0.00643361	-0.00355539	0.000154317	0.00985422	-0.142368	0.0796851	0.0390834	-0.0329244	-0.0878908	-0.0767946	-0.0651011	0.00263202	0.0748865	-0.0257547	0.148214	0.0576867	0.109929	0.0916538	-0.0115357	-0.226375	-0.0773139	-0.202967	0.0432175	0.00195282	-0.136967	-0.0481302	-0.168606
WNT4	-0.0911	-0.18628	0.0693306	-0.276362	-0.213618	0.00265639	-0.185072	-0.128553	-0.0490546	0.0830851	-0.0852131	-0.0302081	0.000596456	-0.1646	-0.126949	-0.0384067	-0.164647	-0.065795	0.0942696	-0.0812602	0.0441956	-0.0755698	-0.0017112	0.105441	0.103771	0.197726	0.0119581	-0.26188	-0.0475348	0.351814	-0.21095	-0.0437428	-0.000520313	0.378918	0.145274	-0.165158	0.107552	0.0102565	0.0787353	0.249695	0.110491	-0.00908543	-0.133111	0.0206034	-0.169224	-0.165275	0.0687392	0.19163	0.126719
HDAC4	0.112772	0.0654234	0.0384087	0.0704367	0.0625157	0.0453114	0.309496	0.194978	-0.0240862	0.106594	0.126256	0.00284878	0.033098	0.0882771	-0.0309416	-0.0419992	0.0699747	0.0724037	-0.08711	0.116326	0.112985	0.175842	0.105162	0.166773	0.0992138	0.215675	0.178033	0.205587	0.211523	0.00346402	0.0220064	0.0315162	-0.00192998	0.112264	0.0467901	0.249326	0.195352	-0.0692407	0.125181	0.231931	0.258102	-0.155819	-0.133871	-0.0327929	-0.0338853	0.0960508	-0.11511	-0.207158	-0.0160723
CUL7	0.0606817	0.0648848	0.154858	0.0446436	0.0430753	0.10934	0.0995823	0.0434966	-0.0252603	0.0861324	-0.0551633	0.0624188	0.0634	-0.0453393	-0.107943	-0.0552989	0.0418154	0.0320772	0.0276157	0.119267	0.0241765	-0.0246189	0.160675	0.0645716	0.0566141	0.11665	-0.0102235	0.0740702	-0.0456388	-0.0884486	-0.0380108	0.0890735	-0.0125068	-0.00520313	0.0151109	-0.0779835	0.215657	0.180697	0.179687	0.262234	0.189654	-0.234357	-0.191302	-0.128513	-0.0929782	-0.104112	-0.0247552	-0.147231	-0.0104377
NOTCH1	0.0529186	0.0877491	0.163056	0.00403585	0.0266969	0.0261537	0.166864	0.0430098	0.0107753	0.0801409	-0.0228181	-0.011187	0.116029	0.04708	-0.087138	-0.0554831	-0.00583766	-0.185081	0.0791317	0.242914	0.145751	0.0605224	0.204205	0.0704854	0.176337	0.212641	0.0837567	0.121374	-0.0619208	0.0195754	-0.0448007	0.0261984	-0.0766672	0.0963447	0.146599	0.0594411	0.152854	0.180831	0.239812	0.127361	0.168252	-0.259838	-0.263947	-0.211015	-0.245376	-0.0563527	-0.199626	-0.27839	-0.184861
PPARGC1A	-0.286965	-0.316206	-0.283865	-0.328836	-0.339427	-0.245623	-0.282939	-0.25407	-0.264729	-0.241089	-0.304054	-0.211437	-0.262164	-0.384075	-0.340652	-0.218472	-0.219769	-0.15824	-0.242407	-0.228984	-0.138287	-0.236689	-0.252952	-0.141167	-0.21817	-0.169921	-0.123945	-0.0696824	-0.182063	-0.112828	-0.37293	-0.0573091	-0.174098	-0.0729225	-0.13701	-0.109644	-0.00465655	0.20099	0.0807637	0.15219	0.0717854	-0.158326	-0.17227	-0.0190714	-0.060304	-0.0267644	0.0348828	0.0911573	0.183685
FOXA2	-0.106737	-0.105857	-0.0576187	-0.140279	-0.191467	0.0472718	-0.143634	-0.177396	-0.174606	-0.152031	-0.220392	-0.0995514	-0.111147	-0.188606	-0.124756	-0.203859	-0.20498	-0.160967	-0.03107	-0.106274	-0.0758083	-0.213427	-0.112043	-0.150762	-0.12569	-0.161299	-0.126772	-0.237886	-0.218393	-0.0723651	-0.0871309	0.030199	0.0636711	-0.116238	-0.130791	-0.0636361	-0.00517536	-0.0209765	-0.0554517	0.0645554	0.0453545	-0.150699	-0.183442	-0.207649	-0.0409819	-0.230764	0.0563897	-0.135536	0.0479211
SOX9	-0.210801	-0.169552	-0.129368	-0.232472	-0.289669	-0.175055	-0.182953	-0.251126	-0.221282	-0.234087	-0.226534	-0.205358	-0.109948	-0.261362	-0.189674	-0.263074	-0.258927	-0.249275	-0.0956528	-0.19517	-0.150549	-0.257727	-0.181287	-0.254801	-0.285973	-0.205162	-0.153434	-0.111164	-0.165026	-0.0314315	-0.167175	-0.170434	-0.125186	-0.0719514	-0.0788871	-0.0121621	-0.0703858	-0.076186	-0.0588121	0.0199516	0.0355092	-0.140029	-0.187565	-0.190229	-0.126972	-0.113248	0.101369	-0.0541491	0.0860659
EFNA1	-0.12916	-0.201246	-0.124456	-0.195538	-0.259139	-0.0854171	-0.265881	-0.210518	-0.208914	-0.217316	-0.232969	-0.261872	-0.15342	-0.271104	-0.107382	-0.34447	-0.281318	-0.281752	-0.0473013	-0.234453	-0.165115	-0.222872	-0.191107	-0.321133	-0.158544	-0.220495	-0.325908	-0.210107	-0.222483	-0.0905944	-0.053244	-0.0862171	-0.0725469	-0.122246	-0.20717	-0.0530877	-0.0188663	0.0690453	-0.0443256	-0.0113251	-0.222402	-0.101625	-0.0104768	-0.326748	-0.0460703	-0.10281	0.0133073	-0.0347798	-0.207894
ENO3	-0.195063	-0.165729	-0.0934421	-0.155018	-0.143328	-0.124325	-0.123054	-0.224547	-0.173108	-0.191764	-0.252146	-0.0873319	-0.164447	-0.0620472	-0.173747	-0.167876	-0.094432	-0.143287	-0.187349	-0.0396027	-0.154148	-0.254098	-0.0702199	-0.23487	-0.248758	-0.264082	-0.371346	-0.086738	-0.164773	-0.190465	-0.0656762	-0.0212399	-0.17481	-0.198556	0.0377661	-0.151926	0.0218624	-0.0348848	-0.0586837	-0.108353	-0.170107	-0.315706	-0.0484546	-0.25361	0.0262877	-0.22155	-0.041154	-0.167247	-0.138622
HMGA2	-0.07905	-0.0779505	-0.103065	-0.0907246	-0.0631726	-0.197719	-0.0601	-0.0583746	-0.0641076	-0.190596	-0.202876	-0.159218	-0.0920629	-0.0293162	-0.151508	-0.225572	-0.18327	-0.197606	-0.152756	0.0383945	0.0162013	-0.131704	-0.0325356	-0.105743	-0.102972	-0.148989	-0.116984	-0.03446	-0.0546451	-0.0792891	0.0881263	0.0763028	-0.12641	-0.112778	0.0385778	-0.0478353	-0.0623601	-0.0190429	0.0300761	-0.134299	-0.0808785	-0.0937305	-0.094569	-0.105103	-0.0835349	-0.0783277	-0.128084	-0.150765	-0.0275228
MSX2	-0.128809	-0.15246	-0.178024	-0.101773	-0.174491	-0.175891	-0.113718	-0.143669	-0.137344	-0.226315	-0.10477	-0.123403	-0.0921919	-0.157705	-0.146262	-0.295815	-0.183132	-0.184964	-0.160728	-0.0780241	-0.0963955	-0.206717	-0.187106	-0.16105	-0.185804	-0.210514	-0.152847	-0.00283	-0.121336	-0.101358	-0.0695148	0.0931193	-0.0754652	-0.0770068	0.132878	0.0504049	-0.0774775	-0.0213496	0.225874	-0.0415047	-0.0944538	-0.0557045	0.0197064	-0.127808	-0.0168592	-0.0345031	-0.112301	-0.0774561	0.0724484
GPD1	-0.0805531	-0.0824963	-0.0723895	-0.109451	-0.138237	-0.206761	-0.165878	-0.167432	-0.0486196	-0.0731281	-0.113527	-0.105071	-0.112664	-0.128326	-0.067561	-0.0644823	-0.0860029	-0.0808638	-0.0143282	-0.03796	-0.148702	0.0368528	-0.111216	0.0280263	-0.0365245	0.0321647	-0.111657	-0.0873501	0.110703	-0.003496	-0.045321	-0.0379514	-0.219717	0.054278	0.021043	-0.0559801	-0.0868434	0.00675493	0.0854709	-0.158537	-0.185326	-0.0438708	-0.0383905	-0.0530511	-0.0976143	0.0715281	-0.135019	0.0805044	-0.0881055
PRKAG2	-0.153466	-0.309601	-0.287403	-0.221342	-0.293413	-0.210921	-0.266943	-0.206407	-0.226215	-0.223669	-0.124202	-0.214941	-0.249506	-0.288891	-0.206497	-0.122401	-0.242008	-0.125439	-0.161338	-0.195457	-0.158983	-0.127135	-0.238811	-0.100627	-0.0900405	-0.113891	-0.138955	-0.155083	0.140832	-0.0242171	-0.229215	-0.163783	-0.10032	0.0817247	-0.040821	-0.0426773	-0.107909	-0.110751	-0.0137266	-0.087971	-0.218836	0.195586	-0.181893	0.0152231	-0.118606	-0.0985727	-0.0922264	0.119174	0.0375037
PGM1	-0.13345	-0.127563	-0.0779393	-0.153424	-0.0843927	-0.136705	-0.155401	-0.0923731	-0.0829409	-0.0463571	-0.132663	-0.142078	-0.051847	-0.184387	-0.106038	0.0564359	-0.100289	-0.0844557	-0.0745885	-0.0487896	-0.0425758	-0.0486163	-0.00798592	-0.0553842	-0.0412707	-0.0167409	-0.0274715	-0.0509937	0.0188536	0.0293858	-0.232053	-0.0464942	-0.0978001	0.047086	-0.0345757	-0.0586867	-0.109347	0.0497759	-0.124111	0.0152013	-0.0164338	-0.0314589	-0.00738286	0.114586	-0.0191501	0.0734961	0.22932	0.27323	0.0952051
PRKAA1	-0.168739	-0.201453	-0.196674	-0.201432	-0.154236	-0.160266	-0.237118	0.0017513	-0.0370001	-0.115408	-0.126787	-0.108019	-0.0745098	-0.222094	-0.161758	-0.191988	-0.161008	-0.0987336	-0.0378691	-0.091469	-0.033595	-0.195517	-0.16154	-0.0950668	0.00574426	0.0262893	0.156719	-0.0452926	0.0852867	0.106141	-0.189391	-0.0132718	-0.0328274	0.0417525	-0.109882	0.0890507	-0.249817	0.108222	-0.0425753	0.0898857	0.0294228	0.0997813	-0.0661681	0.19143	-0.0309766	-0.0251476	0.0224303	0.283365	0.171644
ALDOB	-0.0920888	-0.0624046	-0.0526333	-0.116431	-0.181626	-0.0773068	-0.146097	-0.0946249	-0.0959412	0.00978087	-0.0219298	-0.0964955	-0.0205445	-0.173597	-0.074484	-0.0443408	-0.0693118	0.0185165	-0.0699859	-0.200502	-0.114203	-0.00875988	-0.189051	-0.0102459	-0.133097	0.00227237	-0.0454175	-0.0742459	0.111984	0.0551019	-0.182816	-0.104636	-0.0135901	0.0485744	-0.0966239	0.048285	-0.0162682	-0.0962	0.00678234	0.0135753	-0.0717545	-0.0770546	-0.124065	0.138984	-0.0119291	0.0840339	0.0721276	0.224757	0.104862
OGDH	-0.123456	-0.115297	-0.108513	-0.183381	-0.18632	-0.130579	-0.0755027	-0.092701	-0.145668	-0.113766	-0.123901	-0.110734	-0.0963432	-0.159893	-0.173213	-0.19954	-0.122445	-0.0783465	-0.13434	-0.120099	-0.0133616	-0.0328971	-0.104312	-0.0498414	-0.0971366	-0.0255791	-0.0654473	0.161819	-0.051942	0.0503039	-0.179493	-0.128718	-0.252879	0.0902477	-0.0668437	-0.130071	-0.0558801	0.135793	0.111425	0.0113702	-0.0803277	-0.0205196	-0.0395392	-0.00440007	-0.104757	0.0538161	-0.0321858	0.165744	0.191573
BAMBI	0.0135058	-0.0527369	-0.0192866	0.0142269	-0.0571151	-0.0433682	0.0378544	0.0539725	-0.0128794	-0.0796719	0.0233319	0.0261527	0.00792449	-0.0304132	-0.016216	-0.152667	-0.0797074	-0.0239547	-0.0686407	0.123388	0.0827795	-0.0596775	-0.0223592	0.0214011	-0.0228115	-0.0978917	-0.0270086	0.0379092	0.130826	-0.0143261	0.0395966	0.232987	0.0221927	0.00571634	0.250144	0.212424	0.0740363	-0.0736047	0.24351	0.0699575	0.00838846	0.000629452	0.0850227	-0.00836968	0.0965457	0.0100321	-0.136152	-0.113499	0.0711702
FBP1	0.0215247	-0.0508628	-0.015649	0.0496752	-0.00348483	0.0429362	-0.0676909	-0.0481556	-0.0661798	-0.0553222	-0.0390204	-0.0909329	-0.117722	-0.135771	0.0427641	-0.0289786	-0.0232019	-0.0410352	0.0237867	-0.0876664	-0.0406291	0.00526029	-0.0647092	-0.0300764	-0.0361016	-0.123612	-0.233782	0.0184795	-0.0369554	-0.126427	-0.13113	0.0125647	0.07978	-0.0111286	0.0177642	0.0402372	-0.161052	0.17013	0.0434708	-0.0445444	-0.142984	-0.0307208	0.0377275	-0.0791835	-0.0185597	-0.0930843	-0.048216	0.107794	-0.148988
RTN4	0.0234227	-0.0628965	-0.0907751	-0.00889177	0.0102063	-0.118877	-0.020879	0.0209338	0.0299127	-0.0406951	0.0411804	-0.10922	-0.00997884	-0.0194825	0.00530872	-0.0290497	-0.124069	-0.108178	-0.0681828	0.0380377	0.0455353	-0.00648368	0.0338401	0.0239179	0.0711905	-0.0173764	0.0502414	-0.0373224	-0.0636736	-0.00465084	0.0525714	0.138034	0.0466307	0.0728494	0.0447621	0.0224953	0.0258088	0.221677	0.187754	-0.0112535	-0.0644356	0.217273	0.0938523	0.0197582	-0.10219	-5.33004e-05	-0.0869385	0.0163866	0.0107479
BMP7	0.0641944	-0.118515	-0.0813658	-0.0992648	-0.0382499	-0.144908	-0.0432164	0.0184302	-0.0381823	-0.072887	-0.0126672	-0.146796	-0.0520993	-0.0415677	-0.0168642	-0.103491	-0.125092	-0.173458	-0.0877974	-0.0245283	0.0198907	-0.017704	-0.0453347	0.0268141	0.0884796	0.0164097	-0.0602964	-0.0410083	0.0162353	0.0323015	0.0242613	-0.0423377	-0.0758373	0.118503	0.0867045	0.14784	0.118609	-0.00429753	0.131144	-0.15399	-0.0821399	-0.0358219	0.00401428	-0.152906	-0.0306238	-0.0356194	-0.0786434	-0.00451886	-0.191821
CTNNB1	-0.0346513	-0.0673057	-0.0722271	-0.0993128	-0.0598284	-0.097662	-0.00943924	0.0256014	0.0482226	-0.049612	0.00370006	-0.109252	0.0542516	0.0192445	-0.0659265	-0.0987209	-0.0900944	-0.175814	0.0832805	-0.0505785	0.072325	-0.00975179	-0.0840922	0.0388245	0.0414656	0.114655	0.150382	-0.010491	0.0502125	0.139399	0.0185506	0.0993818	-0.0197364	0.108997	-0.00123809	0.0690737	0.00954255	0.0267903	0.163398	-0.0682793	-0.0365904	0.00298888	-0.0445789	-0.0558334	-0.202449	-0.0952533	-0.000250258	-0.0973209	0.0460921
AXIN2	-0.195071	-0.315913	-0.229929	-0.307399	-0.330713	-0.313772	-0.203941	-0.285908	-0.250402	-0.276353	-0.236334	-0.410666	-0.212425	-0.247167	-0.295189	-0.378667	-0.376611	-0.542423	-0.0968021	-0.0464109	-0.123884	-0.206934	-0.0848202	-0.103998	-0.0305837	-0.0744048	-0.227443	-0.247881	-0.256184	-0.0580375	-0.18482	-0.0907263	-0.160704	0.0342762	0.0709849	-0.0858542	0.0588737	0.194084	0.305497	-0.033464	-0.11735	-0.251325	-0.172345	-0.415111	-0.406462	-0.308651	-0.229223	-0.264746	-0.295525
OGT	-0.192627	-0.238729	-0.18195	-0.228099	-0.249335	-0.264367	-0.173901	-0.276123	-0.246	-0.22511	-0.222834	-0.35306	-0.245812	-0.0965173	-0.221873	-0.360644	-0.225124	-0.3895	-0.169905	-0.089872	-0.161601	-0.15336	-0.128911	-0.156874	-0.0715093	-0.127549	-0.266173	-0.14092	-0.0915781	-0.118157	-0.104983	-0.26851	-0.202506	-0.131078	-0.0287142	-0.051976	0.0231538	0.0249857	-0.00339549	-0.179947	-0.17818	-0.323854	-0.27124	-0.443431	-0.303031	-0.198079	-0.345388	-0.26331	-0.475264
MLXIPL	-0.192989	-0.25675	-0.220995	-0.229268	-0.316736	-0.280285	-0.197671	-0.303637	-0.323969	-0.299823	-0.261857	-0.325847	-0.245966	-0.184499	-0.221962	-0.330253	-0.255398	-0.362987	-0.22169	-0.123146	-0.2524	-0.203579	-0.226582	-0.295294	-0.221458	-0.251489	-0.333371	-0.121251	-0.075051	-0.190227	-0.0293863	-0.293401	-0.20682	-0.208894	-0.0328878	0.111183	0.000159398	-0.0984351	-0.0873034	-0.252453	-0.187075	-0.229469	-0.251813	-0.359124	-0.136783	-0.157233	-0.155795	-0.277415	-0.326757
CRB2	-0.165295	-0.229265	-0.170067	-0.163447	-0.216006	-0.126605	-0.188615	-0.268033	-0.236793	-0.193166	-0.20898	-0.276893	-0.19395	-0.280409	-0.233651	-0.236057	-0.273257	-0.393126	-0.0653924	-0.116074	-0.15826	-0.207345	-0.0794942	-0.11489	-0.0679468	-0.130844	-0.287162	-0.202578	-0.336811	-0.134331	-0.298244	-0.0852653	-0.100745	-0.0456312	0.0640163	-0.166196	-0.00386515	0.220386	0.144202	-0.0622513	-0.021474	-0.36895	-0.207985	-0.331879	-0.267781	-0.233833	-0.0222806	-0.0845831	-0.219347
ZNF703	-0.240311	-0.298467	-0.177038	-0.326547	-0.306114	-0.226963	-0.241869	-0.212844	-0.322583	-0.250327	-0.351938	-0.279041	-0.21313	-0.301676	-0.283497	-0.328553	-0.320205	-0.351525	-0.179715	-0.147891	-0.140649	-0.23804	-0.0843141	-0.228157	-0.144942	-0.144113	-0.169874	-0.120278	-0.274772	-0.082281	-0.110419	-0.251571	-0.337578	-0.0913588	-0.161257	-0.0986052	-0.0485798	0.0580908	0.041222	-0.000347214	-0.136879	-0.257681	-0.280354	-0.35634	-0.337701	-0.202712	-0.0892517	-0.0574492	-0.15987
ENTPD5	-0.100048	-0.1946	-0.106854	-0.224896	-0.173466	-0.128609	-0.111534	-0.101145	-0.103343	-0.0804434	-0.146655	-0.270581	-0.0598918	-0.257097	-0.231866	-0.115238	-0.251575	-0.27739	-0.0652102	-0.0166439	0.053207	-0.0363596	0.0510064	0.058918	0.131507	0.116177	0.00800115	-0.156809	-0.0504907	0.0455297	-0.310466	0.0575999	-0.115603	0.22286	0.000633513	-0.197664	0.0607265	0.389466	0.267381	0.182681	-0.0931898	-0.21877	-0.28058	-0.117003	-0.379699	-0.241182	-0.0760845	0.187414	-0.184637
PBLD	-0.101401	-0.245801	-0.102178	-0.22245	-0.232763	-0.0903065	-0.193567	-0.139562	-0.10407	-0.0759022	-0.147061	-0.246765	-0.149219	-0.320216	-0.140282	-0.143549	-0.236804	-0.239173	0.0166703	-0.106722	-0.1072	-0.0546444	-0.0457393	0.0402103	0.0631102	0.070921	-0.158444	-0.226821	-0.074752	0.0612081	-0.360625	0.00265182	-0.0944289	0.272519	0.00143454	-0.207129	0.0149814	0.335935	0.17074	0.0461104	-0.183252	-0.145023	-0.162137	-0.237713	-0.360325	-0.318565	-0.145293	0.140311	-0.214291
PPARA	-0.241827	-0.257255	-0.247744	-0.259219	-0.237083	-0.245919	-0.193608	-0.165431	-0.266786	-0.171323	-0.236835	-0.264264	-0.17102	-0.358782	-0.356374	-0.263085	-0.206257	-0.218992	-0.207293	-0.136776	-0.0894964	-0.156172	-0.1122	-0.0711309	-0.0921299	-0.0115923	0.0104433	0.0672026	-0.0775876	-0.11025	-0.451572	-0.166015	-0.233825	-0.0619244	-0.00748337	0.0243984	-0.11714	0.119991	0.0976341	0.202076	0.0707204	-0.318385	-0.377995	-0.0375052	-0.234416	-0.0456084	0.01189	0.177796	0.0676666
DHTKD1	-0.25165	-0.294396	-0.247749	-0.309809	-0.277707	-0.249065	-0.175339	-0.160701	-0.329031	-0.247587	-0.252479	-0.339208	-0.286102	-0.382579	-0.278371	-0.236118	-0.324711	-0.23065	-0.239829	-0.165801	-0.0625685	-0.16737	-0.13415	-0.108522	-0.0883735	-0.0858192	-0.149852	-0.119001	-0.183868	-0.0935066	-0.219872	-0.219455	-0.0754139	-0.0515734	-0.115604	-0.0307782	-0.0612316	0.137277	-0.0616761	0.2168	0.100325	-0.0672407	-0.210009	-0.130061	-0.36155	-0.180625	-0.11198	-0.0264857	-0.0461175
GSK3B	-0.111807	-0.22523	-0.192957	-0.233574	-0.210939	-0.217992	-0.107359	-0.0652747	-0.211825	-0.198058	-0.204156	-0.316795	-0.141732	-0.280513	-0.290578	-0.36658	-0.37583	-0.283964	-0.136543	-0.0200054	0.0710621	-0.149892	-0.0512465	-0.117851	0.0308513	-0.0267619	0.00879913	-0.0515491	-0.125652	-0.0465799	-0.174383	-0.0333183	0.0211354	0.046481	0.0235623	-0.0148606	-0.0491291	0.230428	0.177324	0.152962	0.0900208	-0.121092	-0.315947	-0.126241	-0.244425	-0.177934	-0.163445	0.0269639	0.0300254
BMP5	-0.0561568	-0.277761	0.0051571	-0.370185	-0.28845	-0.119814	-0.111561	-0.0432765	-0.0513695	0.0106083	-0.0592301	-0.11607	-0.00830976	-0.173041	-0.207306	-0.136031	-0.194802	-0.196546	0.0643373	-0.057564	0.123115	-0.0401596	0.0177581	0.145622	0.228125	0.31237	0.0772171	-0.185489	0.0496678	0.425692	-0.264269	0.0135157	-0.126125	0.572964	0.204086	-0.142958	0.103005	0.166916	0.292958	0.118919	0.0241367	-0.0762383	-0.23312	-0.0474584	-0.299454	-0.22724	-0.0854348	0.170704	-0.025579
OGDHL	0.0309923	-0.082958	-0.0203505	-0.0625586	-0.0375182	-0.00579179	-0.0299703	-0.0932546	-0.0784949	-0.027046	-0.0516083	-0.182548	-0.10185	-0.0336054	-0.0280705	-0.0133676	-0.205505	-0.22619	-0.00101945	-0.011281	0.078242	0.00329803	0.119399	0.0978092	0.126505	0.0779156	-0.19147	-0.235378	-0.12529	-0.0248466	-0.0507051	-0.0301043	0.0411564	0.149296	0.0505812	-0.190811	0.257931	0.173086	0.118698	-0.0340344	-0.110029	-0.0308755	-0.0840379	-0.313375	-0.292109	-0.302821	-0.227501	-0.14723	-0.297306
EPB41L5	-0.0206567	-0.220045	-0.0986026	-0.235531	-0.183733	-0.195961	-0.0579258	-0.0403225	-0.0694062	-0.0865882	-0.0816145	-0.272791	-0.0962351	-0.0590923	-0.135748	-0.21621	-0.235372	-0.365614	-0.0241522	0.0722961	0.0344381	-0.00770884	0.0488302	-0.00224065	0.170993	0.177583	0.0764449	-0.22553	-0.0134063	0.153111	-0.0349473	-0.0764434	-0.077154	0.169484	0.0321853	0.0328	0.0870571	0.0680559	0.0648528	-0.0230405	0.0317061	-0.11494	-0.206321	-0.322422	-0.368856	-0.197248	-0.239639	-0.286597	-0.336155
PKLR	-0.0345803	-0.161729	-0.0597307	-0.185787	-0.161282	-0.163631	-0.112877	-0.117918	-0.076852	-0.0426384	-0.134281	-0.243969	-0.0980394	-0.159831	-0.0776626	-0.135802	-0.196573	-0.328985	0.0363396	0.0291343	-0.0424007	0.0277366	0.015882	-0.0145044	0.115448	0.154055	-0.14091	-0.273337	0.0100074	0.0461266	0.0524787	-0.0663881	-0.22904	0.107519	0.00233474	-0.0240915	0.135755	0.253167	0.187614	-0.107428	-0.105881	-0.14177	-0.133088	-0.34949	-0.400722	-0.261406	-0.250713	-0.192025	-0.374009
PDHA1	-0.384671	-0.413186	-0.395194	-0.455925	-0.427467	-0.474839	-0.370223	-0.457958	-0.411364	-0.39857	-0.449875	-0.587734	-0.38579	-0.380022	-0.356583	-0.356333	-0.445477	-0.629383	-0.258949	-0.225223	-0.235889	-0.377737	-0.273481	-0.378432	-0.302775	-0.317768	-0.388187	-0.318769	-0.371213	-0.1643	-0.130103	-0.270218	-0.336036	-0.195507	-0.23917	-0.156628	-0.212337	0.132657	-0.16913	-0.437603	-0.27313	-0.270918	-0.205323	-0.458762	-0.387315	-0.242896	-0.197305	-0.185178	-0.36314
PGAM1	-0.15721	0.0752687	-0.0805587	-0.000525389	0.0240836	-0.125992	-0.086807	-0.0214938	0.066927	-0.0527547	-0.0576197	0.097898	0.0871395	0.0948396	0.0157378	0.0652731	0.180184	0.0966818	-0.053909	-0.188533	-0.17802	-0.115117	-0.205059	-0.195643	-0.307238	-0.164302	0.11298	0.140302	-0.0424987	0.038157	0.0591385	-0.0474399	-0.0749748	-0.185204	-0.190585	-0.0740423	-0.275176	-0.271456	-0.235717	-0.195625	-0.0160064	0.122361	0.244269	0.33549	0.380238	0.402851	0.44344	0.261175	0.294431
PKM2	-0.0530298	0.174511	-0.0198313	0.106461	0.117995	-0.0594294	0.0524298	0.0751875	0.118906	-0.0140302	0.0436403	0.203345	0.182289	0.124218	0.0658447	0.0230603	0.218012	0.166602	-0.0312695	-0.0838333	-0.0865867	-0.0800864	-0.160185	-0.170294	-0.291932	-0.199142	0.121855	0.261595	0.10237	0.0132911	0.0577248	0.0729591	-0.0260776	-0.178603	-0.0628462	0.0468962	-0.208678	-0.363856	-0.110665	-0.127085	-0.0132271	0.10169	0.330269	0.384488	0.514513	0.422294	0.3094	0.183942	0.387049
PFKP	-0.232603	0.0133175	-0.109344	-0.044266	-0.0855136	-0.128556	-0.0369412	-0.0691082	-0.0930924	-0.157151	-0.125462	0.116118	-0.00531633	-0.0521039	-0.0944198	-0.010289	0.101251	0.237052	-0.174589	-0.201949	-0.122578	-0.157078	-0.233493	-0.216124	-0.387935	-0.25275	0.0391057	0.218847	-0.0162703	-0.0700859	-0.107897	-0.161193	-0.155687	-0.224907	-0.169236	-0.0906228	-0.229656	-0.398293	-0.241629	0.0274898	0.00572953	0.0517521	0.106536	0.325894	0.392912	0.46317	0.335972	0.303654	0.395136
PGAM4	-0.0703996	0.0917863	-0.0232288	0.00933949	0.0561314	-0.0926436	0.0259624	0.0837811	0.122822	0.0216724	0.0301695	0.128666	0.158244	0.162206	0.0119626	0.0563172	0.190146	0.0971737	0.0617949	-0.138384	-0.0429784	-0.00851267	-0.130676	-0.07828	-0.165128	0.0269532	0.271772	0.162995	-0.0104311	0.167752	0.0806622	-0.0533709	-0.028405	-0.0302771	-0.116098	-0.0457713	-0.238864	-0.237934	-0.176716	-0.0849542	0.106112	0.164053	0.206259	0.358764	0.286269	0.425074	0.373965	0.219953	0.286106
GAPDH	-0.346837	-0.154758	-0.255137	-0.248996	-0.221386	-0.315035	-0.291332	-0.337859	-0.198023	-0.308727	-0.312475	-0.158744	-0.1119	-0.190173	-0.202265	-0.116954	-0.118451	-0.155865	-0.199072	-0.34325	-0.202988	-0.384019	-0.345407	-0.416417	-0.537361	-0.433231	-0.200628	-0.0799582	-0.214158	-0.0387976	-0.085345	-0.152014	-0.196816	-0.28224	-0.23025	-0.159689	-0.307989	-0.327918	-0.327426	-0.260757	-0.100822	0.0134769	0.0416306	0.179629	0.278951	0.148308	0.304914	0.13053	0.247329
TPI1	-0.340433	-0.157908	-0.250568	-0.247997	-0.23833	-0.321105	-0.285902	-0.30483	-0.148111	-0.242661	-0.268622	-0.158825	-0.0828237	-0.119697	-0.175072	-0.0754342	-0.0743956	-0.154468	-0.148066	-0.331432	-0.243294	-0.298067	-0.368826	-0.379246	-0.46401	-0.324395	-0.108186	-0.111272	-0.192108	0.0298776	-0.0197912	-0.181278	-0.209062	-0.243611	-0.291133	-0.199228	-0.317972	-0.33023	-0.36956	-0.351978	-0.108336	0.0830937	0.116165	0.196405	0.276275	0.221509	0.344232	0.226755	0.144432
GPI	-0.424838	-0.263768	-0.366921	-0.359716	-0.321319	-0.438619	-0.322262	-0.410615	-0.37155	-0.435854	-0.417728	-0.283919	-0.268569	-0.262136	-0.305509	-0.251511	-0.255302	-0.301938	-0.298608	-0.382099	-0.253554	-0.41568	-0.392274	-0.448853	-0.49729	-0.468346	-0.201555	-0.111253	-0.281065	-0.167644	-0.173691	-0.310363	-0.340768	-0.318589	-0.287	-0.156981	-0.279393	-0.327639	-0.287672	-0.226162	-0.155144	-0.115461	-0.0877329	-0.0691255	0.111959	0.120976	0.156792	0.117074	0.124638
HNRNPAB	-0.468566	-0.358774	-0.435866	-0.446229	-0.436157	-0.452014	-0.450063	-0.582734	-0.468742	-0.502098	-0.500093	-0.495978	-0.376426	-0.459212	-0.39424	-0.339444	-0.428907	-0.452402	-0.36021	-0.426583	-0.371433	-0.511902	-0.41521	-0.516816	-0.491806	-0.52692	-0.417164	-0.293395	-0.425583	-0.206808	-0.271293	-0.335128	-0.317679	-0.279072	-0.332491	-0.279367	-0.335014	-0.162199	-0.287501	-0.341511	-0.199403	-0.0721047	-0.153731	-0.226207	-0.148143	-0.137982	0.0743393	0.0445916	-0.0218405
PGK1	-0.190132	-0.0466165	-0.146543	-0.12913	-0.151877	-0.281833	-0.164083	-0.155976	-0.000169546	-0.116098	-0.124801	-0.176863	0.0423596	-0.00639909	-0.0547552	-0.149209	-0.0404062	-0.272315	0.0371153	-0.166368	-0.166808	-0.135008	-0.252451	-0.279554	-0.216652	-0.14068	0.065896	-0.0700884	-0.131557	0.129009	0.063633	-0.15616	-0.178196	-0.0884507	-0.20522	-0.0648229	-0.30748	-0.191627	-0.221993	-0.31542	-0.184923	0.071893	0.149903	0.0580136	0.113042	0.276811	0.228082	0.123348	-0.0894644
PPP2CA	-0.320092	-0.299884	-0.365328	-0.286359	-0.304468	-0.325588	-0.367139	-0.341898	-0.249699	-0.364324	-0.306595	-0.231623	-0.251223	-0.288112	-0.243647	-0.201866	-0.309895	-0.194993	-0.279582	-0.245532	-0.303048	-0.365787	-0.373038	-0.361943	-0.337963	-0.433712	-0.155705	-0.187337	-0.113601	-0.0893796	-0.174014	-0.132206	-0.123185	-0.190074	-0.19543	-0.0511044	-0.331094	-0.252665	-0.251956	-0.267494	-0.127919	0.131266	0.0165399	0.0828384	0.0635147	-0.053211	0.106359	0.116789	0.183838
ALDOA	-0.244065	-0.0853242	-0.17968	-0.173329	-0.227947	-0.186943	-0.241133	-0.242564	-0.186446	-0.254121	-0.300611	-0.0890608	-0.0614167	-0.264066	-0.17955	-0.180871	-0.107067	-0.116924	-0.188293	-0.245483	-0.259043	-0.290871	-0.319846	-0.363943	-0.394862	-0.395375	-0.154063	0.0565349	-0.230295	-0.156942	-0.121167	-0.120577	-0.181886	-0.246846	-0.282799	-0.184585	-0.249665	-0.22264	-0.235623	-0.199495	-0.136287	-0.0964229	0.122939	0.0168607	0.383952	0.260067	0.391085	0.286145	0.143407
ENO1	-0.280687	-0.0405788	-0.201347	-0.142913	-0.0866984	-0.303908	-0.144215	-0.197159	-0.118366	-0.206749	-0.180652	-0.0737895	-0.0523699	-0.0415469	-0.102654	-0.0415276	0.0432083	-0.0438241	-0.183749	-0.26212	-0.214205	-0.22308	-0.31375	-0.336647	-0.426332	-0.303417	-0.00803059	0.104097	-0.138587	-0.0718128	0.0483257	-0.179073	-0.325068	-0.318399	-0.258685	0.0271162	-0.213238	-0.324162	-0.270903	-0.364106	-0.101505	-0.00657067	0.12069	0.157373	0.257288	0.281523	0.362006	0.119985	0.202587
LDHA	-0.179516	-0.0655696	-0.16346	-0.159463	-0.130754	-0.215455	-0.212217	-0.227202	-0.0729986	-0.177234	-0.199588	-0.126615	2.43659e-05	-0.109562	-0.0946579	-0.0687899	-0.0759053	-0.128888	-0.11776	-0.241955	-0.244335	-0.217249	-0.255448	-0.300123	-0.328388	-0.298774	-0.0462398	-0.0187719	-0.175213	-0.0201095	0.0347006	-0.124101	-0.0900928	-0.180343	-0.271258	-0.158815	-0.230648	-0.216631	-0.262142	-0.293897	-0.128615	0.0473531	0.168051	0.0954792	0.313377	0.254806	0.46282	0.240028	0.112409
[truncated: 83 more columns]
