# Supplementary material for: HK3 overexpression associated with epithelial-mesenchymal transition in colorectal cancer
Source: BMC Genomics. 2018 Feb 9;19(Suppl 3):113. doi: 10.1186/s12864-018-4477-4 (PMC5836836; doi:10.1186/s12864-018-4477-4)
Supplement: Supplementary file 3 — (XLS 34 kb) [file 12864_2018_4477_MOESM3_ESM.xls]

## Sheet: Table S3
Table S3. Results of the coexpression analysis of HK3 gene and custom EMT-related genes in paired CRC samples. Spearman's rank correlation coefficients between the expression level changes of HK3 gene and custom genes involved in EMT across 26 paired CRC samples presented. Cell color reflects these values (red: positive, blue: negative). Significant correlation coefficients between the expression…
	ZEB2	CDH2	VIM	TFF3	MUC2	CDH3	CFTR	TNC	TP53	ZEB1	FN1	SPP1	RARRES1	FOXQ1	MACC1	CDH1	AKT2	HK3
ZEB2	1	0.613675	0.803761	-0.165128	-0.0810811	0.172768	0.0694136	0.455726	-0.500855	0.420855	0.614359	0.449573	0.406496	-0.173333	-0.161709	-0.00102564	-0.122051	0.731966
CDH2	0.613675	1	0.721026	-0.26359	-0.282929	0.21998	-0.0977945	0.818803	-0.145299	0.777778	0.682051	0.703248	0.130256	-0.122051	-0.347692	-0.334017	0.143248	0.34359
VIM	0.803761	0.721026	1	-0.275897	-0.35272	0.198768	-0.0239357	0.584957	-0.37641	0.643761	0.683419	0.634188	0.257436	-0.222564	-0.191795	-0.219145	0.0304274	0.633504
TFF3	-0.165128	-0.26359	-0.275897	1	0.541567	0.00923709	-0.24859	-0.480342	0.132308	-0.496752	-0.308034	0.0249573	0.394872	-0.174701	-0.20547	-0.0823932	-0.708034	0.0475214
MUC2	-0.0810811	-0.282929	-0.35272	0.541567	1	0.242725	-0.00581694	-0.183031	-0.0167636	-0.356141	-0.188505	-0.183715	0.395826	-0.068765	-0.07766	0.288402	-0.239138	0.137188
CDH3	0.172768	0.21998	0.198768	0.00923709	0.242725	1	-0.083148	0.258296	0.152925	0.255559	0.129661	0.419774	0.204926	-0.238454	-0.205611	-0.105713	0.141293	0.301403
CFTR	0.0694136	-0.0977945	-0.0239357	-0.24859	-0.00581694	-0.083148	1	0.0653103	0.163447	-0.0174389	0.114549	-0.386391	-0.210292	0.543683	0.783724	0.692084	0.179518	-0.0721491
TNC	0.455726	0.818803	0.584957	-0.480342	-0.183031	0.258296	0.0653103	1	-0.113846	0.911111	0.792137	0.524103	-0.00991453	-0.164444	-0.209573	-0.257436	0.449573	0.175385
TP53	-0.500855	-0.145299	-0.37641	0.132308	-0.0167636	0.152925	0.163447	-0.113846	1	-0.0687179	-0.237607	-0.25265	-0.308034	0.245812	0.294359	0.0536752	0.0270085	-0.62188
ZEB1	0.420855	0.777778	0.643761	-0.496752	-0.356141	0.255559	-0.0174389	0.911111	-0.0687179	1	0.695726	0.554872	-0.0488889	-0.139829	-0.233504	-0.405812	0.459829	0.115214
FN1	0.614359	0.682051	0.683419	-0.308034	-0.188505	0.129661	0.114549	0.792137	-0.237607	0.695726	1	0.523419	0.0468376	-0.334017	-0.123419	-0.0611966	0.229402	0.324444
SPP1	0.449573	0.703248	0.634188	0.0249573	-0.183715	0.419774	-0.386391	0.524103	-0.25265	0.554872	0.523419	1	0.347692	-0.41812	-0.617094	-0.619145	-0.022906	0.522051
RARRES1	0.406496	0.130256	0.257436	0.394872	0.395826	0.204926	-0.210292	-0.00991453	-0.308034	-0.0488889	0.0468376	0.347692	1	-0.224615	-0.267692	-0.138462	-0.295043	0.633504
FOXQ1	-0.173333	-0.122051	-0.222564	-0.174701	-0.068765	-0.238454	0.543683	-0.164444	0.245812	-0.139829	-0.334017	-0.41812	-0.224615	1	0.68547	0.435897	0.187009	-0.214359
MACC1	-0.161709	-0.347692	-0.191795	-0.20547	-0.07766	-0.205611	0.783724	-0.209573	0.294359	-0.233504	-0.123419	-0.617094	-0.267692	0.68547	1	0.708034	0.160342	-0.213675
CDH1	-0.00102564	-0.334017	-0.219145	-0.0823932	0.288402	-0.105713	0.692084	-0.257436	0.0536752	-0.405812	-0.0611966	-0.619145	-0.138462	0.435897	0.708034	1	0.10906	-0.124786
AKT2	-0.122051	0.143248	0.0304274	-0.708034	-0.239138	0.141293	0.179518	0.449573	0.0270085	0.459829	0.229402	-0.022906	-0.295043	0.187009	0.160342	0.10906	1	-0.262906
HK3	0.731966	0.34359	0.633504	0.0475214	0.137188	0.301403	-0.0721491	0.175385	-0.62188	0.115214	0.324444	0.522051	0.633504	-0.214359	-0.213675	-0.124786	-0.262906	1
